# Supplementary material for: N,N′-(Ethane-1,2-di­yl)di­benzene­carbo­thio­amide
Source: Acta Crystallogr Sect E Struct Rep Online. 2014 Apr 18;70(Pt 5):o586. doi: 10.1107/S1600536814008368 (PMC4011219; doi:10.1107/S1600536814008368)
Supplement: Supplementary file 1 [file e-70-0o586-sup1.cif]

##############################################################################
#                                                                            #
# This CIF contains the data in a paper accepted for publication in          #
# Acta Crystallographica Section E. It conforms to the requirements of       #
# Notes for Authors for Acta Crystallographica Section E, and has been       #
# peer reviewed under the auspices of the IUCr Commission on Journals.       #
#                                                                            #
# Full details of the Crystallographic Information File format               #
# are given in the paper "The Crystallographic Information File (CIF):       #
# a New Standard Archive File for Crystallography" by S. R. Hall, F. H.      #
# Allen and I. D. Brown [Acta Cryst. (1991), A47, 655-685].                  #
#                                                                            #
# The current version of the core CIF dictionary is obtainable from          #
# ftp://ftp.iucr.org/pub/cif_core.dic.                                       #
#                                                                            #
# Software is freely available for graphical display of the structure(s)     #
# in this CIF. For information consult the CIF software page                 #
# http://www.iucr.org/resources/cif/software.                                #
#                                                                            #
# This file may be used for bona fide research purposes within the           #
# scientific community so long as proper attribution is given to the journal # 
# article from which it was obtained.                                        #
#                                                                            #
##############################################################################
data_global
_journal_date_recd_electronic     2014-04-05
_journal_date_accepted     2014-04-14
_journal_name_full     'Acta Crystallographica, Section E'
_journal_year     2014
_journal_volume     70
_journal_issue      5
_journal_page_first     o586
_journal_page_last     o586
_journal_paper_category     QO
_journal_paper_doi     10.1107/S1600536814008368
_journal_coeditor_code     IS5357
_publ_contact_author_name     'Yuji Sasanuma'
_publ_contact_author_address
;
Department of Applied Chemistry and
Biotechnology, Chiba University, 1-33
Yayoi-cho, Inage-ku, Chiba 263-8522, Japan
;
_publ_contact_author_email     'sasanuma@faculty.chiba-u.jp'
_publ_contact_author_fax     '+81 43 290 3394'
_publ_contact_author_phone     '+81 43 290 3394'
_publ_section_title
;
<i>N</i>,<i>N</i>'-(Ethane-1,2-diyl)dibenzenecarbothioamide
;
_publ_section_title_footnote     .
loop_
    _publ_author_name
    _publ_author_address
    'Masayuki Nagasawa'
;
Department of Applied Chemistry and Biotechnology, Chiba University,
1-33 Yayoi-cho, Inage-ku, Chiba 263-8522, Japan
;
    'Yuji Sasanuma'
;
Department of Applied Chemistry and Biotechnology, Chiba University,
1-33 Yayoi-cho, Inage-ku, Chiba 263-8522, Japan
;
    'Hyuma Masu'
;
Center for Analytical Instrumentation, Chiba University, 1-33 Yayoi-cho,
Inage-ku, Chiba 263-8522, Japan
;
_publ_section_synopsis     .
data_I
_database_code_depnum_ccdc_archive     'CCDC 997112'
_chemical_name_systematic
;
<i>N</i>,<i>N</i>'-(Ethane-1,2-diyl)dibenzenecarbothioamide
;
_chemical_name_common     2DBNS
_chemical_formula_moiety     'C16 H16 N2 S2'
_chemical_formula_sum     'C16 H16 N2 S2'
_chemical_formula_iupac     'C16 H16 N2 S2'
_chemical_formula_weight     300.43
_chemical_melting_point     ?
_space_group_crystal_system     triclinic
_space_group_name_H-M_alt     'P -1'
_space_group_name_Hall     '-P 1'
loop_
    _space_group_symop_operation_xyz
    'x, y, z'
    '-x, -y, -z'
_cell_length_a     8.66520(10)
_cell_length_b     9.45960(10)
_cell_length_c     10.34570(10)
_cell_angle_alpha     105.5452(7)
_cell_angle_beta     98.9293(7)
_cell_angle_gamma     101.5370(6)
_cell_volume     780.669(15)
_cell_formula_units_Z     2
_cell_measurement_reflns_used     ?
_cell_measurement_theta_min     ?
_cell_measurement_theta_max     ?
_cell_measurement_temperature     223
_exptl_crystal_description     needle
_exptl_crystal_colour     yellow
_exptl_crystal_size_max     0.200
_exptl_crystal_size_mid     0.050
_exptl_crystal_size_min     0.050
_exptl_crystal_density_diffrn     1.278
_exptl_crystal_density_meas     ?
_exptl_crystal_density_method     'not measured'
_exptl_crystal_F_000     316
_exptl_absorpt_coefficient_mu     3.006
_exptl_absorpt_correction_type     multi-scan
_exptl_absorpt_process_details     '(SADABS; Bruker, 2001)'
_exptl_absorpt_correction_T_min     0.58
_exptl_absorpt_correction_T_max     0.86
_diffrn_ambient_temperature     223
_diffrn_radiation_type     CuK\a
_diffrn_radiation_wavelength     1.54178
_diffrn_radiation_monochromator     'Bruker Helios multilayer mirror'
_diffrn_measurement_device_type     'Bruker APEXII Ultra CCD area-detector'
_diffrn_measurement_method     '\f and \w scans'
_diffrn_detector_area_resol_mean     ?
_diffrn_reflns_number     10280
_diffrn_reflns_av_R_equivalents     0.0139
_diffrn_reflns_theta_min     4.55
_diffrn_reflns_theta_max     68.226
_diffrn_reflns_theta_full     67.679
_diffrn_measured_fraction_theta_max     0.965
_diffrn_measured_fraction_theta_full     0.966
_diffrn_reflns_limit_h_min     -10
_diffrn_reflns_limit_h_max     10
_diffrn_reflns_limit_k_min     -11
_diffrn_reflns_limit_k_max     11
_diffrn_reflns_limit_l_min     -10
_diffrn_reflns_limit_l_max     12
_refine_special_details
;
Refinement of <i>F</i>^2^ was performed with all reflections. The weighted
<i>R</i>-factor (<i>wR</i>) and goodness of fit (<i>S</i>) are based on
<i>F</i>^2^, while the <i>R</i>-factor on <i>F</i>. The threshold expression
of <i>F</i>^2^ > 2.0 \s(<i>F</i>^2^) was used only for calculating
<i>R</i>-factor.
;
_reflns_number_total     2763
_reflns_number_gt     2568
_reflns_threshold_expression     I>2\s(I)
_refine_ls_structure_factor_coef     Fsqd
_refine_ls_matrix_type     full
_refine_ls_R_factor_all     0.0314
_refine_ls_R_factor_gt     0.0293
_refine_ls_wR_factor_gt     0.0816
_refine_ls_wR_factor_ref     0.0834
_refine_ls_goodness_of_fit_ref     1.044
_refine_ls_restrained_S_all     1.044
_refine_ls_number_reflns     2763
_refine_ls_number_parameters     181
_refine_ls_number_restraints     0
_refine_ls_hydrogen_treatment     constr
_refine_ls_weighting_scheme     calc
_refine_ls_weighting_details
              'w=1/[\s^2^(Fo^2^)+(0.0481P)^2^+0.2337P] where P=(Fo^2^+2Fc^2^)/3'
_atom_sites_solution_hydrogens     geom
_atom_sites_solution_primary     ?
_atom_sites_solution_secondary     ?
_refine_ls_shift/su_max     0.001
_refine_ls_shift/su_mean     0.000
_refine_diff_density_max     0.281
_refine_diff_density_min     -0.178
_refine_ls_extinction_method     none
_refine_ls_extinction_coef     ?
loop_
    _atom_type_symbol
    _atom_type_description
    _atom_type_scat_dispersion_real
    _atom_type_scat_dispersion_imag
    _atom_type_scat_source
    C C 0.0181 0.0091 'International Tables Vol C Tables 4.2.6.8 and 6.1.1.4'
    H H 0.0000 0.0000 'International Tables Vol C Tables 4.2.6.8 and 6.1.1.4'
    N N 0.0311 0.0180 'International Tables Vol C Tables 4.2.6.8 and 6.1.1.4'
    S S 0.3331 0.5567 'International Tables Vol C Tables 4.2.6.8 and 6.1.1.4'
_computing_data_collection     'APEX2 (Bruker, 2007)'
_computing_cell_refinement     'SAINT (Bruker, 2007)'
_computing_data_reduction     'SAINT (Bruker, 2007)'
_computing_structure_solution     'SHELXS2013 (Sheldrick, 2008)'
_computing_structure_refinement     'SHELXL2013 (Sheldrick, 2008)'
_computing_molecular_graphics     'Mercury (Macrae <i>et al.</i>, 2006)'
_computing_publication_material     'SHELXL2013 (Sheldrick, 2008)'
loop_
    _atom_site_type_symbol
    _atom_site_label
    _atom_site_fract_x
    _atom_site_fract_y
    _atom_site_fract_z
    _atom_site_U_iso_or_equiv
    _atom_site_adp_type
    _atom_site_calc_flag
    _atom_site_occupancy
    _atom_site_disorder_assembly
    _atom_site_disorder_group
    C C1 0.55284(15) 0.70259(14) 0.66245(14) 0.0269(3) Uani d 1 . .
    C C2 0.39798(16) 0.74362(15) 0.62755(14) 0.0267(3) Uani d 1 . .
    C C3 0.25373(17) 0.65794(16) 0.63997(14) 0.0306(3) Uani d 1 . .
    H H3 0.2543 0.5762 0.6752 0.037 Uiso calc 1 . .
    C C4 0.10937(17) 0.69267(17) 0.60064(16) 0.0356(3) Uani d 1 . .
    H H4 0.0121 0.6341 0.6086 0.043 Uiso calc 1 . .
    C C5 0.10820(18) 0.81363(18) 0.54961(16) 0.0373(3) Uani d 1 . .
    H H5 0.0101 0.8369 0.5226 0.045 Uiso calc 1 . .
    C C6 0.25101(18) 0.90021(18) 0.53830(17) 0.0379(3) Uani d 1 . .
    H H6 0.2501 0.9829 0.5044 0.046 Uiso calc 1 . .
    C C7 0.39529(17) 0.86538(16) 0.57682(15) 0.0325(3) Uani d 1 . .
    H H7 0.4922 0.9244 0.5687 0.039 Uiso calc 1 . .
    C C8 0.71343(18) 0.60757(18) 0.82305(15) 0.0353(3) Uani d 1 . .
    H H8A 0.7237 0.6194 0.9213 0.042 Uiso calc 1 . .
    H H8B 0.8119 0.6707 0.8121 0.042 Uiso calc 1 . .
    C C9 0.69808(19) 0.44220(18) 0.74548(16) 0.0374(3) Uani d 1 . .
    H H9A 0.7012 0.4325 0.6493 0.045 Uiso calc 1 . .
    H H9B 0.7903 0.4104 0.7855 0.045 Uiso calc 1 . .
    C C10 0.52445(19) 0.29310(17) 0.85582(15) 0.0360(3) Uani d 1 . .
    C C11 0.35708(19) 0.20806(17) 0.84557(15) 0.0363(3) Uani d 1 . .
    C C12 0.2252(2) 0.25356(18) 0.79138(16) 0.0400(4) Uani d 1 . .
    H H12 0.2417 0.3354 0.7556 0.048 Uiso calc 1 . .
    C C13 0.0696(2) 0.1792(2) 0.78978(18) 0.0504(4) Uani d 1 . .
    H H13 -0.0187 0.2121 0.7548 0.06 Uiso calc 1 . .
    C C14 0.0438(2) 0.0564(2) 0.8396(2) 0.0569(5) Uani d 1 . .
    H H14 -0.0618 0.0058 0.8383 0.068 Uiso calc 1 . .
    C C15 0.1734(3) 0.0089(2) 0.89112(19) 0.0553(5) Uani d 1 . .
    H H15 0.1559 -0.0756 0.9235 0.066 Uiso calc 1 . .
    C C16 0.3285(2) 0.08408(19) 0.89556(17) 0.0453(4) Uani d 1 . .
    H H16 0.4162 0.0517 0.9326 0.054 Uiso calc 1 . .
    N N1 0.57488(14) 0.66031(14) 0.77434(12) 0.0312(3) Uani d 1 . .
    H H1 0.5012 0.6642 0.8226 0.037 Uiso calc 1 . .
    N N2 0.54942(16) 0.34276(14) 0.75044(12) 0.0361(3) Uani d 1 . .
    H H2 0.4702 0.3133 0.6785 0.043 Uiso calc 1 . .
    S S1 0.68758(4) 0.70858(4) 0.56244(4) 0.03447(12) Uani d 1 . .
    S S2 0.67017(5) 0.32702(6) 0.99595(4) 0.04788(14) Uani d 1 . .
loop_
    _atom_site_aniso_label
    _atom_site_aniso_U_11
    _atom_site_aniso_U_22
    _atom_site_aniso_U_33
    _atom_site_aniso_U_12
    _atom_site_aniso_U_13
    _atom_site_aniso_U_23
    C1 0.0259(6) 0.0285(6) 0.0259(7) 0.0067(5) 0.0055(5) 0.0083(5)
    C2 0.0270(6) 0.0306(6) 0.0236(7) 0.0092(5) 0.0072(5) 0.0080(5)
    C3 0.0319(7) 0.0325(7) 0.0311(8) 0.0095(6) 0.0100(6) 0.0130(6)
    C4 0.0262(7) 0.0414(8) 0.0396(9) 0.0069(6) 0.0104(6) 0.0125(6)
    C5 0.0299(7) 0.0492(9) 0.0379(9) 0.0186(6) 0.0074(6) 0.0154(7)
    C6 0.0407(8) 0.0415(8) 0.0422(9) 0.0190(7) 0.0127(7) 0.0220(7)
    C7 0.0303(7) 0.0356(7) 0.0366(8) 0.0092(6) 0.0116(6) 0.0164(6)
    C8 0.0350(7) 0.0483(8) 0.0265(8) 0.0169(6) 0.0040(6) 0.0146(6)
    C9 0.0429(8) 0.0509(9) 0.0288(8) 0.0240(7) 0.0129(6) 0.0176(6)
    C10 0.0488(9) 0.0408(8) 0.0268(8) 0.0243(7) 0.0112(6) 0.0129(6)
    C11 0.0507(9) 0.0385(8) 0.0238(8) 0.0186(7) 0.0097(6) 0.0102(6)
    C12 0.0493(9) 0.0439(8) 0.0310(8) 0.0175(7) 0.0090(7) 0.0142(6)
    C13 0.0482(10) 0.0628(11) 0.0392(10) 0.0172(8) 0.0077(7) 0.0128(8)
    C14 0.0600(11) 0.0595(11) 0.0434(11) 0.0015(9) 0.0154(8) 0.0110(8)
    C15 0.0809(14) 0.0453(9) 0.0417(10) 0.0100(9) 0.0196(9) 0.0175(8)
    C16 0.0657(11) 0.0440(9) 0.0324(9) 0.0218(8) 0.0114(7) 0.0158(7)
    N1 0.0325(6) 0.0418(6) 0.0256(6) 0.0160(5) 0.0096(5) 0.0140(5)
    N2 0.0444(7) 0.0439(7) 0.0251(6) 0.0188(6) 0.0073(5) 0.0138(5)
    S1 0.02655(19) 0.0504(2) 0.0359(2) 0.01414(15) 0.01281(14) 0.02216(16)
    S2 0.0469(2) 0.0748(3) 0.0317(2) 0.0247(2) 0.00711(17) 0.0264(2)
_geom_special_details
;
All e.s.d.'s (except the e.s.d. in the dihedral angle between two l.s. planes)
are estimated using the full covariance matrix. The cell e.s.d.'s are taken
into account individually in the estimation of e.s.d.'s in distances, angles
and torsion angles; correlations between e.s.d.'s in cell parameters are only
used when they are defined by crystal symmetry. An approximate (isotropic)
treatment of cell e.s.d.'s is used for estimating e.s.d.'s involving l.s.
planes.
;
loop_
    _geom_bond_atom_site_label_1
    _geom_bond_atom_site_label_2
    _geom_bond_site_symmetry_2
    _geom_bond_distance
    _geom_bond_publ_flag
    C1 N1 . 1.3216(17) ?
    C1 C2 . 1.4882(18) ?
    C1 S1 . 1.6783(13) ?
    C2 C7 . 1.3906(19) ?
    C2 C3 . 1.3915(19) ?
    C3 C4 . 1.384(2) ?
    C3 H3 . 0.94 ?
    C4 C5 . 1.384(2) ?
    C4 H4 . 0.94 ?
    C5 C6 . 1.381(2) ?
    C5 H5 . 0.94 ?
    C6 C7 . 1.382(2) ?
    C6 H6 . 0.94 ?
    C7 H7 . 0.94 ?
    C8 N1 . 1.4598(17) ?
    C8 C9 . 1.523(2) ?
    C8 H8A . 0.98 ?
    C8 H8B . 0.98 ?
    C9 N2 . 1.452(2) ?
    C9 H9A . 0.98 ?
    C9 H9B . 0.98 ?
    C10 N2 . 1.3278(19) ?
    C10 C11 . 1.484(2) ?
    C10 S2 . 1.6791(15) ?
    C11 C12 . 1.390(2) ?
    C11 C16 . 1.397(2) ?
    C12 C13 . 1.386(2) ?
    C12 H12 . 0.94 ?
    C13 C14 . 1.385(3) ?
    C13 H13 . 0.94 ?
    C14 C15 . 1.376(3) ?
    C14 H14 . 0.94 ?
    C15 C16 . 1.377(3) ?
    C15 H15 . 0.94 ?
    C16 H16 . 0.94 ?
    N1 H1 . 0.87 ?
    N2 H2 . 0.87 ?
loop_
    _geom_angle_atom_site_label_1
    _geom_angle_atom_site_label_2
    _geom_angle_atom_site_label_3
    _geom_angle_site_symmetry_1
    _geom_angle_site_symmetry_3
    _geom_angle
    _geom_angle_publ_flag
    N1 C1 C2 . . 115.89(11) ?
    N1 C1 S1 . . 123.18(10) ?
    C2 C1 S1 . . 120.93(10) ?
    C7 C2 C3 . . 119.15(12) ?
    C7 C2 C1 . . 119.98(12) ?
    C3 C2 C1 . . 120.82(12) ?
    C4 C3 C2 . . 120.26(13) ?
    C4 C3 H3 . . 119.9 ?
    C2 C3 H3 . . 119.9 ?
    C5 C4 C3 . . 120.02(13) ?
    C5 C4 H4 . . 120.0 ?
    C3 C4 H4 . . 120.0 ?
    C6 C5 C4 . . 120.08(13) ?
    C6 C5 H5 . . 120.0 ?
    C4 C5 H5 . . 120.0 ?
    C5 C6 C7 . . 120.05(13) ?
    C5 C6 H6 . . 120.0 ?
    C7 C6 H6 . . 120.0 ?
    C6 C7 C2 . . 120.42(13) ?
    C6 C7 H7 . . 119.8 ?
    C2 C7 H7 . . 119.8 ?
    N1 C8 C9 . . 112.27(12) ?
    N1 C8 H8A . . 109.1 ?
    C9 C8 H8A . . 109.1 ?
    N1 C8 H8B . . 109.1 ?
    C9 C8 H8B . . 109.1 ?
    H8A C8 H8B . . 107.9 ?
    N2 C9 C8 . . 112.14(12) ?
    N2 C9 H9A . . 109.2 ?
    C8 C9 H9A . . 109.2 ?
    N2 C9 H9B . . 109.2 ?
    C8 C9 H9B . . 109.2 ?
    H9A C9 H9B . . 107.9 ?
    N2 C10 C11 . . 116.16(13) ?
    N2 C10 S2 . . 122.96(13) ?
    C11 C10 S2 . . 120.86(11) ?
    C12 C11 C16 . . 118.40(16) ?
    C12 C11 C10 . . 120.86(13) ?
    C16 C11 C10 . . 120.69(14) ?
    C13 C12 C11 . . 120.52(15) ?
    C13 C12 H12 . . 119.7 ?
    C11 C12 H12 . . 119.7 ?
    C14 C13 C12 . . 120.19(17) ?
    C14 C13 H13 . . 119.9 ?
    C12 C13 H13 . . 119.9 ?
    C15 C14 C13 . . 119.69(18) ?
    C15 C14 H14 . . 120.2 ?
    C13 C14 H14 . . 120.2 ?
    C14 C15 C16 . . 120.44(17) ?
    C14 C15 H15 . . 119.8 ?
    C16 C15 H15 . . 119.8 ?
    C15 C16 C11 . . 120.74(16) ?
    C15 C16 H16 . . 119.6 ?
    C11 C16 H16 . . 119.6 ?
    C1 N1 C8 . . 124.96(12) ?
    C1 N1 H1 . . 117.5 ?
    C8 N1 H1 . . 117.5 ?
    C10 N2 C9 . . 125.36(13) ?
    C10 N2 H2 . . 117.3 ?
    C9 N2 H2 . . 117.3 ?
loop_
    _geom_torsion_atom_site_label_1
    _geom_torsion_atom_site_label_2
    _geom_torsion_atom_site_label_3
    _geom_torsion_atom_site_label_4
    _geom_torsion_site_symmetry_1
    _geom_torsion_site_symmetry_2
    _geom_torsion_site_symmetry_3
    _geom_torsion_site_symmetry_4
    _geom_torsion
    _geom_torsion_publ_flag
    N1 C1 C2 C7 . . . . 140.90(14) ?
    S1 C1 C2 C7 . . . . -39.89(17) ?
    N1 C1 C2 C3 . . . . -41.60(18) ?
    S1 C1 C2 C3 . . . . 137.61(12) ?
    C7 C2 C3 C4 . . . . 0.8(2) ?
    C1 C2 C3 C4 . . . . -176.74(13) ?
    C2 C3 C4 C5 . . . . -0.4(2) ?
    C3 C4 C5 C6 . . . . -0.2(2) ?
    C4 C5 C6 C7 . . . . 0.6(2) ?
    C5 C6 C7 C2 . . . . -0.2(2) ?
    C3 C2 C7 C6 . . . . -0.5(2) ?
    C1 C2 C7 C6 . . . . 177.09(13) ?
    N1 C8 C9 N2 . . . . -55.40(17) ?
    N2 C10 C11 C12 . . . . -39.7(2) ?
    S2 C10 C11 C12 . . . . 138.62(13) ?
    N2 C10 C11 C16 . . . . 143.00(15) ?
    S2 C10 C11 C16 . . . . -38.65(19) ?
    C16 C11 C12 C13 . . . . 1.3(2) ?
    C10 C11 C12 C13 . . . . -176.08(15) ?
    C11 C12 C13 C14 . . . . -1.4(3) ?
    C12 C13 C14 C15 . . . . 0.2(3) ?
    C13 C14 C15 C16 . . . . 1.1(3) ?
    C14 C15 C16 C11 . . . . -1.2(3) ?
    C12 C11 C16 C15 . . . . 0.0(2) ?
    C10 C11 C16 C15 . . . . 177.37(15) ?
    C2 C1 N1 C8 . . . . 176.47(13) ?
    S1 C1 N1 C8 . . . . -2.7(2) ?
    C9 C8 N1 C1 . . . . -79.82(18) ?
    C11 C10 N2 C9 . . . . 172.70(13) ?
    S2 C10 N2 C9 . . . . -5.6(2) ?
    C8 C9 N2 C10 . . . . -79.40(17) ?
loop_
    _geom_hbond_atom_site_label_D
    _geom_hbond_atom_site_label_H
    _geom_hbond_atom_site_label_A
    _geom_hbond_site_symmetry_A
    _geom_hbond_distance_DH
    _geom_hbond_distance_HA
    _geom_hbond_distance_DA
    _geom_hbond_angle_DHA
    _geom_hbond_publ_flag
    N1 H1 S2 2_667 0.87 2.56 3.4186(13) 168 yes
    N2 H2 S1 2_666 0.87 2.58 3.4097(13) 159 yes
    C8 H8A Cg2 2_667 0.99 2.78 3.5376(17) 134 yes
    C9 H9A Cg1 2_667 0.99 2.87 3.6685(17) 140 yes
_iucr_refine_instructions_details
;
TITL u140118mas2 in P-1
CELL 1.54178   8.66520   9.45960  10.34570 105.5452  98.9293 101.5370
ZERR    2.00   0.00010   0.00010   0.00010   0.0007   0.0007   0.0006
LATT 1
SFAC C  H  N  S
UNIT 32  32  4  4
L.S. 4
ACTA
BOND $H
FMAP 2
PLAN 20
SIZE 0.05 0.05 0.20
conf
WGHT   0.048100   0.000000
FVAR 0.277910
TEMP -50
MOLE 1
C1     1   0.552844   0.702590   0.662445  11.000000   0.025940 =
           0.028490   0.025900   0.008310   0.005480   0.006690
C2     1   0.397982   0.743617   0.627554  11.000000   0.026970 =
           0.030620   0.023560   0.008050   0.007190   0.009150
C3     1   0.253731   0.657945   0.639971  11.000000   0.031860 =
           0.032540   0.031090   0.013010   0.009970   0.009480
AFIX 43
H3     2   0.254312   0.576160   0.675207  11.000000  -1.200000
AFIX 0
C4     1   0.109373   0.692672   0.600642  11.000000   0.026210 =
           0.041400   0.039610   0.012470   0.010390   0.006930
AFIX 43
H4     2   0.012109   0.634067   0.608606  11.000000  -1.200000
AFIX 0
C5     1   0.108198   0.813627   0.549607  11.000000   0.029930 =
           0.049210   0.037940   0.015440   0.007390   0.018630
AFIX 43
H5     2   0.010062   0.836882   0.522601  11.000000  -1.200000
AFIX 0
C6     1   0.251013   0.900206   0.538305  11.000000   0.040700 =
           0.041480   0.042240   0.021980   0.012720   0.018980
AFIX 43
H6     2   0.250119   0.982889   0.504390  11.000000  -1.200000
AFIX 0
C7     1   0.395290   0.865384   0.576825  11.000000   0.030340 =
           0.035640   0.036570   0.016380   0.011640   0.009190
AFIX 43
H7     2   0.492203   0.924392   0.568676  11.000000  -1.200000
AFIX 0
C8     1   0.713431   0.607570   0.823055  11.000000   0.034990 =
           0.048290   0.026500   0.014600   0.003950   0.016930
AFIX 23
H8A    2   0.723669   0.619402   0.921292  11.000000  -1.200000
H8B    2   0.811900   0.670749   0.812102  11.000000  -1.200000
AFIX 0
C9     1   0.698083   0.442205   0.745484  11.000000   0.042850 =
           0.050920   0.028770   0.017570   0.012920   0.023990
AFIX 23
H9A    2   0.701247   0.432529   0.649280  11.000000  -1.200000
H9B    2   0.790300   0.410446   0.785532  11.000000  -1.200000
AFIX 0
C10    1   0.524446   0.293104   0.855817  11.000000   0.048820 =
           0.040770   0.026790   0.012930   0.011160   0.024290
C11    1   0.357082   0.208063   0.845568  11.000000   0.050670 =
           0.038460   0.023830   0.010170   0.009650   0.018580
C12    1   0.225185   0.253560   0.791383  11.000000   0.049340 =
           0.043940   0.031030   0.014230   0.008990   0.017530
AFIX 43
H12    2   0.241670   0.335429   0.755557  11.000000  -1.200000
AFIX 0
C13    1   0.069592   0.179152   0.789779  11.000000   0.048190 =
           0.062800   0.039160   0.012760   0.007730   0.017230
AFIX 43
H13    2  -0.018684   0.212116   0.754751  11.000000  -1.200000
AFIX 0
C14    1   0.043793   0.056402   0.839619  11.000000   0.059960 =
           0.059540   0.043370   0.010970   0.015440   0.001500
AFIX 43
H14    2  -0.061788   0.005797   0.838265  11.000000  -1.200000
AFIX 0
C15    1   0.173386   0.008853   0.891124  11.000000   0.080870 =
           0.045280   0.041720   0.017550   0.019630   0.009990
AFIX 43
H15    2   0.155939  -0.075561   0.923510  11.000000  -1.200000
AFIX 0
C16    1   0.328498   0.084084   0.895557  11.000000   0.065680 =
           0.044010   0.032400   0.015820   0.011450   0.021820
AFIX 43
H16    2   0.416153   0.051686   0.932627  11.000000  -1.200000
AFIX 0
N1     3   0.574875   0.660314   0.774343  11.000000   0.032470 =
           0.041760   0.025650   0.014020   0.009570   0.015980
AFIX 43
H1     2   0.501216   0.664215   0.822635  11.000000  -1.200000
AFIX 0
N2     3   0.549421   0.342762   0.750437  11.000000   0.044410 =
           0.043880   0.025110   0.013800   0.007320   0.018850
AFIX 43
H2     2   0.470216   0.313300   0.678453  11.000000  -1.200000
AFIX 0
S1     4   0.687584   0.708582   0.562444  11.000000   0.026550 =
           0.050380   0.035910   0.022160   0.012810   0.014140
S2     4   0.670169   0.327021   0.995948  11.000000   0.046870 =
           0.074830   0.031670   0.026440   0.007110   0.024700
HKLF 4
END
Q1     1   0.766300   0.350600   0.982000  11.000000   0.050000 0.280000
Q2     1   0.470900   0.720000   0.639900  11.000000   0.050000 0.280000
Q3     1   0.603100   0.690100   0.606400  11.000000   0.050000 0.270000
Q4     1   0.589300   0.312100   0.924800  11.000000   0.050000 0.200000
Q5     1   0.437700   0.251700   0.862700  11.000000   0.050000 0.200000
Q6     1   0.335700   0.725400   0.654500  11.000000   0.050000 0.200000
Q7     1   0.402900   0.820800   0.634200  11.000000   0.050000 0.190000
Q8     1   0.322900   0.682500   0.604800  11.000000   0.050000 0.190000
Q9     1   0.394900   0.777900   0.579900  11.000000   0.050000 0.190000
Q10    1   0.342600   0.177500   0.895700  11.000000   0.050000 0.180000
Q11    1   0.303900   0.259500   0.851100  11.000000   0.050000 0.180000
Q12    1   0.126200   0.036600   0.844700  11.000000   0.050000 0.180000
Q13    1   0.118300   0.780700   0.611700  11.000000   0.050000 0.180000
Q14    1   0.189900   0.697300   0.644300  11.000000   0.050000 0.180000
Q15    1   0.317900   0.862000   0.532500  11.000000   0.050000 0.180000
Q16    1   0.302300   0.220300   0.799400  11.000000   0.050000 0.170000
Q17    1   0.045400   0.141800   0.845900  11.000000   0.050000 0.170000
Q18    1   0.105700   0.722500   0.537200  11.000000   0.050000 0.170000
Q19    1   0.788500   0.696600   0.607900  11.000000   0.050000 0.170000
Q20    1   0.154000   0.228200   0.817900  11.000000   0.050000 0.170000
HKLF 4
REM  u140118mas2 in P-1
REM R1=  0.0293 for    2568 Fo > 4sig(Fo)  and  0.0314 for all    2763 data
REM    181 parameters refined using      0 restraints
;
