# Supplementary material for: N,N′-(Ethane-1,2-di­yl)di­benzene­carbo­thio­amide
Source: Acta Crystallogr Sect E Struct Rep Online. 2014 Apr 18;70(Pt 5):o586. doi: 10.1107/S1600536814008368 (PMC4011219; doi:10.1107/S1600536814008368)
Supplement: Supplementary file 2 [file e-70-0o586-Isup2.hkl]

#
# h,k,l, Fc-squared, Fo-squared, sigma(Fo-squared), status flag
#
data_I
_shelx_title ' u140118mas2 in P-1'
_shelx_refln_list_code          4
_shelx_F_calc_maximum      110.48
_exptl_crystal_F_000       316.00
_reflns_d_resolution_high  0.8301

loop_
 _space_group_symop_operation_xyz
 'x, y, z'
 '-x, -y, -z'

_cell_length_a     8.6652
_cell_length_b     9.4596
_cell_length_c    10.3457
_cell_angle_alpha 105.545
_cell_angle_beta   98.929
_cell_angle_gamma 101.537

_shelx_F_squared_multiplier     1.000

loop_
 _refln_index_h
 _refln_index_k
 _refln_index_l
 _refln_F_squared_calc
 _refln_F_squared_meas
 _refln_F_squared_sigma
 _refln_observed_status
   1   0   0       3936.79       4024.02        31.93 o
   2   0   0       1097.03       1191.76         7.33 o
   3   0   0       1858.89       1976.98        12.09 o
   4   0   0          2.76          3.85         0.40 o
   5   0   0        688.60        685.99         6.25 o
   6   0   0         14.77         13.96         1.05 o
   7   0   0         35.61         33.78         0.86 o
   8   0   0        172.06        169.36         1.43 o
   9   0   0         89.97         97.77         1.01 o
 -10   1   0          0.56          1.68         0.39 o
  -9   1   0        197.62        205.26         1.73 o
  -8   1   0        137.10        141.33         1.29 o
  -7   1   0         32.36         33.07         0.80 o
  -6   1   0         31.58         28.27         0.96 o
  -5   1   0        431.97        424.87         3.70 o
  -4   1   0          0.24          0.65         0.37 o
  -3   1   0        678.02        712.54         4.94 o
  -2   1   0         76.39         82.83         0.78 o
  -1   1   0       1891.06       1890.29        10.53 o
   0   1   0        192.58        186.60         0.93 o
   1   1   0       1536.75       1530.92         9.45 o
   2   1   0        503.82        524.69         3.66 o
   3   1   0         13.35         15.64         0.49 o
   4   1   0        225.63        262.39         2.35 o
   5   1   0         90.05         84.77         1.46 o
   6   1   0          6.80          6.67         0.84 o
   7   1   0        388.50        379.66         3.20 o
   8   1   0          8.56          7.15         0.50 o
   9   1   0          9.15         10.33         0.36 o
 -10   2   0         16.43         20.33         0.65 o
  -9   2   0         26.53         26.05         0.49 o
  -8   2   0         14.32         12.32         0.46 o
  -7   2   0        119.79        117.05         1.11 o
  -6   2   0          2.18          2.44         0.58 o
  -5   2   0         40.08         32.86         0.91 o
  -4   2   0        947.82       1077.44         7.18 o
  -3   2   0         80.03         81.78         0.84 o
  -2   2   0         54.82         59.68         0.66 o
  -1   2   0       2652.91       2764.56        14.97 o
   0   2   0       6229.72       6457.46        33.75 o
   1   2   0        848.34        884.79         4.97 o
   2   2   0         15.24         20.90         0.62 o
   3   2   0        270.37        290.24         2.49 o
   4   2   0         17.66         14.58         1.12 o
   5   2   0        271.58        235.17         3.09 o
   6   2   0         31.07         30.15         0.88 o
   7   2   0         38.62         37.74         0.92 o
   8   2   0        150.13        159.39         1.49 o
   9   2   0        147.97        174.66         2.46 o
 -10   3   0         28.73         35.38         0.58 o
  -9   3   0        212.92        226.20         1.61 o
  -8   3   0        177.37        168.11         1.35 o
  -7   3   0         13.03         12.57         0.99 o
  -6   3   0        307.15        268.31         2.90 o
  -5   3   0        351.47        339.36         3.15 o
  -4   3   0         57.79         79.47         0.98 o
  -3   3   0        794.12        799.70         4.77 o
  -2   3   0          0.31          0.40         0.26 o
  -1   3   0       3780.78       3872.91        23.55 o
   0   3   0       5066.49       5163.03        30.63 o
   1   3   0        205.71        216.71         1.45 o
   2   3   0        396.32        391.05         2.83 o
   3   3   0        131.06        177.67         1.90 o
   4   3   0         73.58         74.48         1.67 o
   5   3   0         88.26         78.07         1.94 o
   6   3   0         27.97         24.37         1.01 o
   7   3   0         98.67         93.74         0.95 o
   8   3   0        120.61        115.03         1.09 o
 -10   4   0         96.58        114.00         1.43 o
  -9   4   0        123.90        128.09         1.07 o
  -8   4   0         36.62         39.86         0.75 o
  -7   4   0          5.80          4.61         0.41 o
  -6   4   0          0.23          0.71         0.51 o
  -5   4   0          7.25          6.68         0.49 o
  -4   4   0         17.20         27.01         0.87 o
  -3   4   0         45.13         47.84         0.74 o
  -2   4   0         12.33         10.91         0.56 o
  -1   4   0        108.72        104.98         1.22 o
   0   4   0         29.07         27.84         0.69 o
   1   4   0         15.43         17.14         1.20 o
   2   4   0         12.49         12.94         0.83 o
   3   4   0         14.44         17.65         0.96 o
   4   4   0         20.26         19.52         0.91 o
   5   4   0          0.91          0.74         0.41 o
   6   4   0         89.06         87.06         1.10 o
   7   4   0         57.07         48.75         0.84 o
   8   4   0         40.85         48.16         0.72 o
 -10   5   0         15.38         15.80         0.91 o
  -9   5   0         40.91         49.84         1.03 o
  -8   5   0          0.60          1.22         0.34 o
  -7   5   0          8.92          9.95         0.48 o
  -6   5   0         99.58         93.30         0.94 o
  -5   5   0         75.54         75.52         1.52 o
  -4   5   0         35.06         30.65         0.81 o
  -3   5   0        240.09        239.48         2.90 o
  -2   5   0          0.40          0.39         0.45 o
  -1   5   0       1971.82       2083.45        19.67 o
   0   5   0        837.41        871.94         8.82 o
   1   5   0         56.28         55.65         1.46 o
   2   5   0         53.08         46.31         1.81 o
   3   5   0         39.11         32.37         1.42 o
   4   5   0         55.49         56.28         0.79 o
   5   5   0         83.39         79.85         0.95 o
   6   5   0         12.48         12.87         0.93 o
   7   5   0         27.65         27.95         0.72 o
  -9   6   0        192.89        202.50         1.74 o
  -8   6   0          9.02         11.22         0.89 o
  -7   6   0         65.61         57.76         0.79 o
  -6   6   0        122.90        113.93         1.04 o
  -5   6   0         19.87         18.62         0.53 o
  -4   6   0        115.38        107.04         2.08 o
  -3   6   0         12.02         10.38         0.69 o
  -2   6   0         83.75         76.53         1.58 o
  -1   6   0          0.76          2.20         1.04 o
   0   6   0        197.01        190.02         3.23 o
   2   6   0         15.61         16.56         0.74 o
   3   6   0         60.36         58.66         0.81 o
   4   6   0          7.96          6.96         0.56 o
   5   6   0          9.25          9.52         0.43 o
   6   6   0         28.02         26.20         0.66 o
  -9   7   0          6.51          4.02         0.44 o
  -8   7   0          2.95          2.22         0.45 o
  -7   7   0          0.13          0.25         0.41 o
  -6   7   0        202.27        204.72         1.54 o
  -5   7   0          2.20          1.84         0.39 o
  -4   7   0        108.18        108.95         1.07 o
  -3   7   0         68.07         66.29         0.89 o
  -2   7   0         18.29         17.39         1.21 o
  -1   7   0        110.12        111.80         1.28 o
   0   7   0         39.11         37.41         0.80 o
   1   7   0          5.15          5.47         0.43 o
   2   7   0          4.01          3.04         0.38 o
   3   7   0         23.21         23.50         0.65 o
   4   7   0         12.50         12.50         0.46 o
   5   7   0         36.67         38.45         1.13 o
   6   7   0          1.01          0.13         0.52 o
  -8   8   0         43.30         47.68         0.67 o
  -7   8   0         64.30         64.25         1.14 o
  -6   8   0        292.01        298.34         3.55 o
  -5   8   0        406.56        412.71         2.92 o
  -4   8   0        175.39        178.75         1.42 o
  -3   8   0        328.81        332.45         2.76 o
  -2   8   0         23.55         20.95         0.56 o
  -1   8   0        147.38        141.10         1.20 o
   0   8   0        124.74        123.28         1.08 o
   1   8   0         83.91         89.53         1.11 o
   2   8   0          0.50          0.25         0.40 o
   3   8   0          4.50          5.03         0.61 o
   4   8   0         15.55         16.43         0.54 o
  -7   9   0         21.66         21.71         0.72 o
  -6   9   0          1.52          1.51         0.49 o
  -5   9   0         31.85         32.82         0.93 o
  -4   9   0         20.44         18.78         0.52 o
  -3   9   0          8.79          9.74         0.49 o
  -2   9   0         64.12         65.36         1.06 o
  -1   9   0         47.56         48.23         0.84 o
   0   9   0          7.97          8.86         0.44 o
   1   9   0          0.39          0.09         0.40 o
   2   9   0        127.55        129.68         1.23 o
   3   9   0          0.75          0.40         0.34 o
  -6  10   0         71.95         79.37         1.03 o
  -5  10   0         66.13         65.31         1.48 o
  -4  10   0         73.60         81.96         1.10 o
  -3  10   0         16.07         17.09         0.60 o
  -2  10   0          4.76          5.47         0.74 o
  -1  10   0         35.94         40.17         1.20 o
   0  10   0         15.49         14.76         0.48 o
   1  10   0         25.56         28.13         0.58 o
   1 -11   1          0.19         -0.41         0.45 o
   2 -11   1         21.11         18.47         0.72 o
   3 -11   1          2.39          3.24         1.36 o
   4 -11   1          0.08         -0.26         0.52 o
  -2 -10   1          1.49          2.43         0.38 o
  -1 -10   1          0.49         -0.12         0.33 o
   0 -10   1          5.69          7.53         0.58 o
   1 -10   1          4.46          4.33         0.41 o
   2 -10   1         27.46         28.76         0.67 o
   3 -10   1          0.61          0.16         0.38 o
   4 -10   1         11.56         13.75         0.52 o
   5 -10   1         36.22         42.32         0.97 o
   6 -10   1         12.87         13.98         0.78 o
  -4  -9   1         21.91         21.91         0.62 o
  -3  -9   1         93.66        100.31         0.96 o
  -2  -9   1         37.56         35.81         0.62 o
  -1  -9   1        115.40        124.22         1.11 o
   0  -9   1         27.94         30.57         0.58 o
   1  -9   1          1.04          0.94         0.34 o
   2  -9   1         89.71         98.96         0.91 o
   3  -9   1         20.00         20.58         0.46 o
   4  -9   1         68.69         71.36         0.81 o
   5  -9   1         20.98         22.36         0.58 o
   6  -9   1         61.11         63.03         1.00 o
   7  -9   1          9.93         10.21         0.56 o
  -5  -8   1         22.85         24.93         0.72 o
  -4  -8   1         30.10         30.62         0.58 o
  -3  -8   1          7.75          7.42         0.41 o
  -2  -8   1          1.74          1.25         0.34 o
  -1  -8   1          6.99          6.33         0.47 o
   0  -8   1         10.41          9.35         0.46 o
   1  -8   1          0.25          0.76         0.39 o
   2  -8   1         33.94         33.44         0.70 o
   3  -8   1         11.69          9.42         0.40 o
   4  -8   1        130.80        135.11         1.21 o
   5  -8   1        154.91        151.93         1.28 o
   6  -8   1         46.38         46.35         0.64 o
   7  -8   1         33.57         33.36         0.66 o
   8  -8   1         10.69         11.40         1.07 o
  -6  -7   1         22.98         26.54         0.91 o
  -5  -7   1          7.69          8.88         0.38 o
  -4  -7   1        191.19        195.52         1.32 o
  -3  -7   1        454.41        439.95         2.57 o
  -2  -7   1        244.04        249.52         1.82 o
  -1  -7   1        493.43        487.52         4.42 o
   0  -7   1        282.59        277.79         2.22 o
   1  -7   1         69.59         73.65         1.36 o
   2  -7   1        615.91        606.52         5.53 o
   3  -7   1         99.05        101.84         1.22 o
   4  -7   1        126.58        122.87         1.28 o
   5  -7   1        199.66        197.17         1.50 o
   6  -7   1         13.16         14.79         0.42 o
   7  -7   1        294.65        298.86         2.06 o
   8  -7   1        184.71        178.67         1.21 o
   9  -7   1          9.08         10.01         1.88 o
  -7  -6   1         49.46         49.20         1.04 o
  -6  -6   1         95.37         92.04         1.01 o
  -5  -6   1         15.99         17.82         0.63 o
  -4  -6   1        157.25        153.30         1.18 o
  -3  -6   1         77.89         76.88         0.93 o
  -2  -6   1         52.50         50.11         1.68 o
  -1  -6   1        345.05        315.65         6.47 o
   0  -6   1         12.19         17.02         1.03 o
   1  -6   1         37.53         37.17         1.17 o
   2  -6   1         68.42         56.65         0.99 o
   3  -6   1         80.36         75.77         1.27 o
   4  -6   1        988.18        988.93         8.51 o
   5  -6   1        124.72        124.69         1.12 o
   6  -6   1         21.40         19.92         0.55 o
   7  -6   1        131.70        125.45         1.12 o
   8  -6   1         16.25         12.53         0.38 o
   9  -6   1         42.11         43.02         1.42 o
  -7  -5   1         24.89         23.52         0.55 o
  -6  -5   1          0.32          2.47         0.39 o
  -5  -5   1          0.28          4.25         0.39 o
  -4  -5   1          2.39          1.43         0.41 o
  -2  -5   1         68.43         69.50         1.54 o
  -1  -5   1        109.27        116.86         1.90 o
   0  -5   1          0.12          1.53         0.43 o
   1  -5   1          6.24          4.12         0.51 o
   2  -5   1        207.61        199.87         1.98 o
   3  -5   1         97.22        109.53         1.31 o
   4  -5   1          0.63          2.94         0.59 o
   5  -5   1        108.54        105.42         1.85 o
   6  -5   1          0.58          0.82         0.35 o
   7  -5   1        438.34        403.21         2.59 o
   8  -5   1        182.58        173.58         1.36 o
   9  -5   1         12.52         11.92         0.45 o
  -8  -4   1          1.29          1.64         0.40 o
  -7  -4   1        134.40        140.82         1.20 o
  -6  -4   1        273.48        257.14         1.98 o
  -5  -4   1         25.56         25.32         0.65 o
  -4  -4   1        507.84        492.18         5.42 o
  -3  -4   1         72.33         63.10         1.29 o
  -2  -4   1        545.55        596.27         5.26 o
  -1  -4   1        325.36        320.14         2.39 o
   0  -4   1        189.31        216.95         1.54 o
   1  -4   1         56.23         50.85         0.71 o
   2  -4   1        366.51        361.98         2.52 o
   3  -4   1         32.99         40.11         0.75 o
   4  -4   1       1092.26       1113.85         7.74 o
   5  -4   1        724.42        736.05         5.81 o
   6  -4   1          0.21          0.24         0.37 o
   7  -4   1        378.60        352.09         2.33 o
   8  -4   1        191.43        168.01         1.38 o
   9  -4   1         15.74         18.47         0.52 o
  10  -4   1         65.83         74.06         1.94 o
  -8  -3   1         18.11         16.56         0.43 o
  -7  -3   1        105.44        104.13         1.44 o
  -6  -3   1          3.87          3.38         0.44 o
  -5  -3   1        124.94        127.79         4.01 o
  -4  -3   1        286.02        289.35         2.69 o
  -3  -3   1        521.52        595.43         5.23 o
  -2  -3   1         38.51         55.20         0.86 o
  -1  -3   1        335.29        328.02         2.10 o
   0  -3   1        139.63        134.44         0.93 o
   1  -3   1        216.24        220.29         1.44 o
   2  -3   1          0.26          0.58         0.37 o
   3  -3   1       2481.67       2705.73        16.35 o
   4  -3   1        534.55        638.00         4.64 o
   5  -3   1         10.66         11.30         0.61 o
   6  -3   1          0.01          0.32         0.68 o
   7  -3   1         32.09         25.91         0.76 o
   8  -3   1        135.36        132.72         1.15 o
   9  -3   1          0.01         -0.29         0.37 o
  -9  -2   1         15.88         13.66         0.91 o
  -8  -2   1          3.35          4.46         0.39 o
  -7  -2   1        212.39        203.61         1.70 o
  -6  -2   1        111.92        103.29         1.52 o
  -5  -2   1          7.24          4.73         1.18 o
  -4  -2   1        248.88        236.83         2.40 o
  -3  -2   1        562.67        632.32         4.39 o
  -2  -2   1       1548.20       1618.18         9.79 o
  -1  -2   1        841.89        901.52         4.43 o
   0  -2   1          0.03         -0.22         0.22 o
   1  -2   1       1078.45       1121.82         5.82 o
   2  -2   1       1476.82       1523.23         7.79 o
   3  -2   1          1.79          1.85         0.29 o
   4  -2   1         24.90         14.20         0.46 o
   5  -2   1        144.68        126.04         1.58 o
   6  -2   1         86.53         80.60         1.75 o
   7  -2   1        986.19        926.16         5.37 o
   8  -2   1         66.93         63.81         0.80 o
   9  -2   1         11.96         11.27         1.62 o
  10  -2   1        202.27        236.81         3.11 o
  -9  -1   1          8.61          8.51         0.42 o
  -8  -1   1        135.84        136.74         1.26 o
  -7  -1   1        972.33        943.00         6.03 o
  -6  -1   1        106.57         97.09         2.14 o
  -5  -1   1        320.41        289.99         2.78 o
  -4  -1   1         47.56         31.71         0.75 o
  -3  -1   1        598.10        651.49         4.81 o
  -2  -1   1        461.03        477.50         2.87 o
  -1  -1   1       1428.46       1416.64         7.60 o
   0  -1   1         58.62         58.51         0.40 o
   1  -1   1       2160.14       2087.32        11.04 o
   2  -1   1        117.31        128.57         0.82 o
   3  -1   1        795.21        836.55         4.73 o
   4  -1   1        726.84        745.95         5.42 o
   5  -1   1        327.45        323.83         3.02 o
   6  -1   1          4.75          3.59         0.67 o
   7  -1   1         50.40         46.15         0.82 o
   8  -1   1         13.49         13.39         0.63 o
   9  -1   1         10.17         10.17         0.46 o
 -10   0   1         32.41         40.14         0.91 o
  -9   0   1         35.01         35.02         1.08 o
  -8   0   1          2.58          2.62         0.43 o
  -7   0   1         28.58         28.05         0.75 o
  -6   0   1         49.07         48.93         1.32 o
  -5   0   1        147.16        149.10         1.73 o
  -4   0   1        130.87        147.96         1.41 o
  -3   0   1         24.10         22.98         0.63 o
  -2   0   1       1498.67       1521.76         9.75 o
  -1   0   1        383.76        391.88         3.30 o
   0   0   1        134.52        133.29         0.96 o
   1   0   1         74.05         72.63         0.50 o
   2   0   1       1578.73       1631.19         8.49 o
   3   0   1         59.45         57.07         0.67 o
   4   0   1         23.54         33.41         0.94 o
   5   0   1          6.21         11.23         0.68 o
   6   0   1       1410.72       1369.76        14.82 o
   7   0   1        626.03        614.40         4.68 o
   8   0   1         19.45         16.13         1.55 o
   9   0   1         29.46         33.12         0.78 o
 -10   1   1        123.53        129.21         2.07 o
  -9   1   1        103.34        100.91         1.33 o
  -8   1   1          2.02          2.11         0.31 o
  -7   1   1       2411.95       2294.26        15.67 o
  -6   1   1        817.44        798.12         7.35 o
  -5   1   1        122.26         98.96         1.53 o
  -4   1   1        329.95        319.86         2.46 o
  -3   1   1          5.55          6.32         0.33 o
  -2   1   1       4666.99       4884.49        36.05 o
  -1   1   1        190.39        204.54         1.41 o
   0   1   1         26.64         27.99         0.56 o
   1   1   1       4072.65       4189.75        26.66 o
   2   1   1       1143.41       1189.07         6.98 o
   3   1   1        136.95        128.37         1.18 o
   4   1   1        759.43        748.80         6.92 o
   5   1   1         39.82         41.01         1.52 o
   6   1   1         48.31         43.96         2.07 o
   7   1   1        406.10        399.22         3.19 o
   8   1   1         19.26         17.17         0.64 o
   9   1   1         74.86         76.36         0.99 o
 -10   2   1        112.88        122.62         2.98 o
  -9   2   1          4.21          4.98         0.54 o
  -8   2   1        243.61        230.95         1.82 o
  -7   2   1        106.72        103.16         1.32 o
  -6   2   1          0.04          0.28         0.62 o
  -5   2   1        628.72        648.31         6.07 o
  -4   2   1        405.79        372.98         2.80 o
  -3   2   1        324.98        352.46         2.66 o
  -2   2   1       1126.86       1160.85         7.00 o
  -1   2   1       5086.82       5164.15        31.05 o
   0   2   1       3185.94       3266.81        19.32 o
   1   2   1        662.66        682.56         4.68 o
   2   2   1        189.45        196.81         1.78 o
   3   2   1        183.14        174.86         2.15 o
   4   2   1        689.53        727.68         7.59 o
   5   2   1          8.20          8.76         2.33 o
   6   2   1         72.77         70.94         2.40 o
   7   2   1         98.30         97.88         2.40 o
   8   2   1          6.71          6.73         1.23 o
   9   2   1          6.88          6.73         0.65 o
 -10   3   1         22.14         27.06         1.36 o
  -9   3   1         13.36         11.73         0.66 o
  -8   3   1         51.36         47.54         0.80 o
  -7   3   1        378.63        372.36         3.23 o
  -6   3   1         45.59         42.31         0.90 o
  -5   3   1        105.91        117.62         1.71 o
  -4   3   1         94.27        105.11         1.19 o
  -3   3   1        552.79        567.22         3.82 o
  -2   3   1       1480.58       1566.41         9.94 o
  -1   3   1        968.99       1029.09         7.23 o
   0   3   1        468.47        495.74         3.64 o
   1   3   1       1214.42       1280.94         8.81 o
   2   3   1       1569.34       1659.16        12.56 o
   3   3   1          0.85          1.18         0.52 o
   4   3   1        309.87        312.81         6.73 o
   5   3   1         39.21         36.74         1.06 o
   6   3   1        229.45        216.99         2.59 o
   7   3   1        133.53        142.42         1.64 o
   8   3   1          2.97          1.37         0.65 o
 -10   4   1        135.13        139.07         1.73 o
  -9   4   1          7.22          7.63         0.54 o
  -8   4   1        425.55        422.00         2.98 o
  -7   4   1        508.31        474.68         3.32 o
  -6   4   1         14.00         14.74         0.51 o
  -5   4   1        795.29        782.27         8.00 o
  -4   4   1          9.74         16.87         1.07 o
  -3   4   1       1062.58       1104.98         7.49 o
  -2   4   1       1593.70       1658.37        13.15 o
  -1   4   1        304.66        318.56         3.79 o
   0   4   1        379.08        388.64         4.28 o
   1   4   1       1166.06       1193.68        11.71 o
   2   4   1         92.59         97.47         1.79 o
   4   4   1        151.62        140.26         1.87 o
   5   4   1          7.87          6.86         0.49 o
   6   4   1         47.07         45.27         1.20 o
   7   4   1         15.07         17.36         0.68 o
   8   4   1         23.08         23.37         0.84 o
 -10   5   1         29.97         31.08         0.87 o
  -9   5   1          0.95          0.47         0.44 o
  -8   5   1          1.82          2.70         0.49 o
  -7   5   1         42.99         40.83         0.73 o
  -6   5   1          0.34          0.09         0.38 o
  -5   5   1         80.95         71.60         1.52 o
  -4   5   1        316.45        314.41         3.63 o
  -3   5   1          9.69         11.88         1.15 o
  -2   5   1        511.66        545.66         7.92 o
  -1   5   1          1.21          0.95         1.10 o
   0   5   1        701.77        732.10         7.56 o
   1   5   1          0.21         -0.39         0.61 o
   3   5   1        106.05        101.99         1.19 o
   4   5   1          0.24          0.71         0.55 o
   5   5   1          3.64          4.04         0.38 o
   6   5   1         41.17         43.22         1.36 o
   7   5   1         28.03         32.10         0.72 o
  -9   6   1          0.84          0.35         0.36 o
  -8   6   1        153.83        153.78         1.56 o
  -7   6   1        147.96        147.69         1.72 o
  -6   6   1          0.88          0.91         0.33 o
  -5   6   1         23.83         23.94         0.66 o
  -4   6   1         73.68         73.88         1.14 o
  -3   6   1        244.34        248.17         3.61 o
  -2   6   1        372.20        373.66         6.47 o
  -1   6   1         37.63         30.52         1.94 o
   0   6   1        165.00        167.93         4.79 o
   1   6   1        281.16        268.97         3.39 o
   2   6   1        193.98        188.14         1.42 o
   3   6   1         10.61         10.17         0.57 o
   4   6   1         43.17         42.49         0.85 o
   5   6   1          0.91          1.25         0.50 o
   6   6   1         33.39         37.76         0.69 o
  -9   7   1         49.45         53.44         0.78 o
  -8   7   1         28.74         33.51         0.78 o
  -7   7   1         10.74         11.67         0.64 o
  -6   7   1         64.28         59.97         1.58 o
  -5   7   1         33.17         33.89         1.00 o
  -4   7   1        154.86        153.44         1.33 o
  -3   7   1        129.25        128.15         1.19 o
  -2   7   1        306.50        307.37         2.42 o
  -1   7   1         10.63         12.06         0.39 o
   0   7   1         95.40         94.00         1.27 o
   1   7   1         58.90         60.47         1.08 o
   2   7   1          8.59          8.09         0.48 o
   3   7   1         34.54         39.34         1.18 o
   4   7   1          0.02          0.21         0.51 o
   5   7   1          1.17          1.13         0.33 o
  -8   8   1          5.00          4.56         0.46 o
  -7   8   1          8.44          8.88         0.78 o
  -6   8   1          0.02          0.18         0.68 o
  -5   8   1         41.83         44.76         2.16 o
  -4   8   1         71.55         75.66         1.11 o
  -3   8   1         29.13         25.61         1.33 o
  -2   8   1         87.74         82.07         1.26 o
  -1   8   1          0.25          0.31         0.43 o
   0   8   1         15.26         13.67         0.52 o
   1   8   1        226.16        238.59         2.37 o
   2   8   1         69.12         73.23         1.18 o
   3   8   1        100.55        103.50         1.49 o
   4   8   1          0.31          0.67         0.42 o
  -7   9   1         48.57         49.02         0.99 o
  -6   9   1         61.05         63.92         1.08 o
  -5   9   1         10.77         11.77         0.79 o
  -4   9   1         43.92         41.54         1.06 o
  -3   9   1         58.10         57.15         1.43 o
  -2   9   1        108.07        109.06         1.84 o
  -1   9   1          0.17         -0.54         0.64 o
   0   9   1         21.26         21.08         0.69 o
   1   9   1          3.05          1.86         0.49 o
   2   9   1          4.60          3.95         0.38 o
  -6  10   1          3.99          3.56         0.45 o
  -5  10   1         73.43         74.65         1.18 o
  -4  10   1         15.44         12.94         0.59 o
  -3  10   1         10.08          9.70         0.56 o
  -2  10   1          0.65          0.81         0.45 o
  -1  10   1          0.40          1.37         0.44 o
   0  10   1          3.85          3.66         0.39 o
   0 -11   2         13.00         12.56         0.73 o
   1 -11   2         55.16         58.89         0.86 o
   2 -11   2         20.60         21.81         0.72 o
   3 -11   2          4.47          4.53         0.52 o
  -2 -10   2          0.10         -0.26         0.49 o
  -1 -10   2         10.95         12.34         0.45 o
   0 -10   2         75.09         79.37         0.81 o
   1 -10   2          0.13          0.53         0.28 o
   2 -10   2         18.48         19.45         0.45 o
   3 -10   2         17.68         16.20         0.74 o
   4 -10   2          0.04          1.47         0.39 o
   5 -10   2         17.52         18.55         0.69 o
   6 -10   2          2.38          3.78         0.91 o
  -4  -9   2          9.82          9.89         0.38 o
  -3  -9   2          3.84          3.27         0.49 o
  -2  -9   2         18.55         18.90         0.43 o
  -1  -9   2         27.58         29.38         0.57 o
   0  -9   2         22.41         23.97         0.55 o
   1  -9   2          6.05          6.44         0.38 o
   2  -9   2          9.95         10.45         0.39 o
   3  -9   2         85.03         84.89         0.86 o
   4  -9   2         16.62         17.37         0.47 o
   5  -9   2        151.15        152.83         1.18 o
   6  -9   2         41.74         46.26         0.68 o
   7  -9   2         65.89         70.64         0.85 o
  -5  -8   2         61.39         63.88         0.77 o
  -4  -8   2          1.60          1.35         0.25 o
  -3  -8   2         13.06         13.26         0.53 o
  -2  -8   2         17.58         16.03         0.51 o
  -1  -8   2          0.05          0.31         0.35 o
   0  -8   2         74.54         75.33         0.85 o
   1  -8   2         50.74         51.06         0.72 o
   2  -8   2         32.39         29.85         0.77 o
   3  -8   2         65.82         66.79         0.96 o
   4  -8   2         55.98         54.23         0.82 o
   5  -8   2          1.71          2.28         0.35 o
   6  -8   2        124.88        129.02         1.01 o
   7  -8   2          1.53          2.52         0.34 o
   8  -8   2          1.83          2.57         0.65 o
  -6  -7   2         24.04         27.65         0.72 o
  -5  -7   2          1.15          0.19         0.31 o
  -4  -7   2          0.20         -0.03         0.32 o
  -3  -7   2        345.08        344.20         2.20 o
  -2  -7   2          0.01          0.11         0.35 o
  -1  -7   2        169.86        166.35         1.36 o
   0  -7   2          2.88          1.91         0.58 o
   1  -7   2         33.86         36.67         1.64 o
   2  -7   2         14.30         13.61         0.70 o
   3  -7   2        310.95        301.68         2.52 o
   4  -7   2         63.06         62.46         0.74 o
   5  -7   2        489.08        469.08         2.93 o
   6  -7   2         94.09         83.09         0.82 o
   7  -7   2          7.44          6.50         0.36 o
   8  -7   2         17.09         16.86         0.64 o
   9  -7   2         16.88         18.51         1.04 o
  -7  -6   2         25.21         26.66         0.55 o
  -6  -6   2          1.35          2.00         0.29 o
  -5  -6   2        111.21        103.36         0.99 o
  -4  -6   2        114.21        109.69         0.99 o
  -3  -6   2         42.72         40.89         0.84 o
  -1  -6   2          6.96          8.67         1.17 o
   0  -6   2        412.23        427.54         5.27 o
   1  -6   2        491.94        519.26         4.67 o
   2  -6   2        228.29        226.88         2.20 o
   3  -6   2        410.02        397.45         3.76 o
   4  -6   2        524.07        490.85         5.42 o
   5  -6   2        187.82        181.14         1.29 o
   6  -6   2        517.19        497.81         3.09 o
   7  -6   2         12.13         12.90         0.41 o
   8  -6   2         18.09         22.80         0.65 o
   9  -6   2        121.57        127.08         1.54 o
  -8  -5   2         39.16         40.52         0.91 o
  -7  -5   2         26.00         21.24         0.63 o
  -6  -5   2        150.29        147.69         1.32 o
  -5  -5   2        206.81        205.82         1.71 o
  -4  -5   2          2.32          3.09         0.32 o
  -3  -5   2       1017.36        962.34        11.54 o
  -2  -5   2        338.41        339.90         3.96 o
  -1  -5   2          1.08          3.16         0.48 o
   0  -5   2       1154.39       1215.47         8.55 o
   1  -5   2        615.32        687.62         4.94 o
   2  -5   2        228.28        227.11         2.20 o
   3  -5   2        336.52        322.58         2.95 o
   4  -5   2         21.90         18.42         0.80 o
   5  -5   2          7.21          8.26         0.75 o
   6  -5   2         91.81         88.10         1.05 o
   7  -5   2          9.20          5.54         0.38 o
   8  -5   2        106.86         94.45         1.07 o
   9  -5   2          2.12          2.46         0.42 o
  -8  -4   2          2.11          2.35         0.34 o
  -7  -4   2          1.05          1.48         0.30 o
  -6  -4   2          6.91          7.13         0.45 o
  -5  -4   2         12.82         14.06         0.90 o
  -4  -4   2        108.99        104.75         2.33 o
  -3  -4   2         10.77          7.17         0.64 o
  -2  -4   2         44.25         47.87         1.15 o
  -1  -4   2        135.44        139.90         1.17 o
   0  -4   2       1140.42       1270.39         7.01 o
   1  -4   2        416.68        457.78         3.69 o
   2  -4   2        501.77        519.24         3.54 o
   3  -4   2        334.09        334.31         2.73 o
   4  -4   2         50.37         62.87         1.12 o
   5  -4   2        236.60        226.50         2.24 o
   6  -4   2        152.16        149.12         1.43 o
   7  -4   2          1.40          1.42         0.36 o
   8  -4   2          7.31         10.19         0.50 o
   9  -4   2         48.82         55.08         0.90 o
  -9  -3   2         42.97         50.88         1.29 o
  -8  -3   2         55.30         64.54         0.99 o
  -7  -3   2         45.68         39.05         0.99 o
  -6  -3   2        269.16        270.42         2.32 o
  -5  -3   2        296.75        267.48         4.29 o
  -4  -3   2         17.05         17.76         0.72 o
  -3  -3   2        774.00        770.30         5.53 o
  -2  -3   2       1185.35       1234.97         7.40 o
  -1  -3   2        100.54        107.05         0.97 o
   0  -3   2       1029.59       1069.53         5.36 o
   1  -3   2         54.60         62.81         0.59 o
   2  -3   2       1106.59       1135.63         6.93 o
   3  -3   2       1955.76       1990.90        12.40 o
   4  -3   2        382.11        440.68         3.79 o
   5  -3   2       1210.23       1250.21         9.78 o
   6  -3   2        609.89        574.85         6.95 o
   7  -3   2          1.69          0.82         0.35 o
   8  -3   2        230.17        224.28         1.88 o
   9  -3   2          4.26          2.70         0.42 o
  -9  -2   2          2.44          3.16         0.84 o
  -8  -2   2         15.36         17.33         0.62 o
  -7  -2   2         14.43         16.27         0.87 o
  -6  -2   2        258.08        256.48         4.34 o
  -5  -2   2        468.57        489.34         6.82 o
  -4  -2   2        730.90        859.04         7.77 o
  -3  -2   2       2901.20       3097.13        17.16 o
  -2  -2   2        162.08        159.54         1.15 o
  -1  -2   2          7.60          9.39         0.36 o
   0  -2   2        598.77        613.48         3.10 o
   1  -2   2         44.94         39.95         0.42 o
   2  -2   2        429.49        428.36         2.32 o
   3  -2   2        675.63        713.26         4.26 o
   4  -2   2         35.24         41.95         1.09 o
   5  -2   2         24.34         29.95         0.98 o
   6  -2   2         49.24         52.56         1.22 o
   7  -2   2         25.90         23.50         0.61 o
   8  -2   2         29.45         27.59         0.82 o
   9  -2   2         10.63         11.08         1.10 o
  -9  -1   2         26.37         32.04         0.70 o
  -8  -1   2          0.89          0.69         0.67 o
  -7  -1   2          6.49          6.81         0.45 o
  -6  -1   2          6.79          6.32         0.35 o
  -5  -1   2        141.16        130.17         1.87 o
  -4  -1   2        182.00        202.73         2.10 o
  -3  -1   2        200.80        200.96         1.55 o
  -2  -1   2         80.21         78.57         0.74 o
  -1  -1   2         88.63        103.05         0.74 o
   0  -1   2       4622.74       4886.04        26.87 o
   1  -1   2         61.72         63.59         0.44 o
   2  -1   2         14.76         12.15         0.30 o
   3  -1   2       1706.99       1777.61        10.93 o
   4  -1   2        264.28        305.61         2.79 o
   5  -1   2        223.01        214.73         2.35 o
   6  -1   2        243.68        233.25         2.32 o
   7  -1   2        230.34        226.03         3.37 o
   8  -1   2         86.20         87.73         1.14 o
   9  -1   2         43.14         44.84         1.42 o
 -10   0   2          0.15         -0.39         0.65 o
  -9   0   2        131.43        135.35         1.24 o
  -8   0   2          6.21          6.47         0.45 o
  -7   0   2        697.29        675.20         6.56 o
  -6   0   2        362.26        347.38         7.17 o
  -5   0   2         46.88         40.26         0.96 o
  -4   0   2       1447.44       1518.64        11.12 o
  -3   0   2       1649.78       1685.07         9.98 o
  -2   0   2        940.17        970.96         5.87 o
  -1   0   2          5.37          9.34         0.71 o
   0   0   2          4.97         10.23         0.42 o
   1   0   2         85.53         79.10         0.94 o
   2   0   2       1572.96       1613.98         8.73 o
   3   0   2        543.51        539.51         3.44 o
   4   0   2          6.50          7.56         0.62 o
   5   0   2        655.79        611.58         5.40 o
   6   0   2        328.99        323.86         2.81 o
   7   0   2        268.81        257.58         3.09 o
   8   0   2         19.54         19.16         0.91 o
   9   0   2          2.05          2.41         0.40 o
 -10   1   2         12.56         11.29         0.47 o
  -9   1   2          5.16          7.46         0.40 o
  -8   1   2         38.81         37.20         1.15 o
  -7   1   2        140.34        138.09         1.58 o
  -6   1   2        478.02        456.38         3.93 o
  -5   1   2         39.23         41.85         0.93 o
  -4   1   2          6.17          5.78         0.50 o
  -3   1   2        208.32        206.28         1.60 o
  -2   1   2        362.14        398.53         2.66 o
  -1   1   2       7917.36       8011.49        74.30 o
   0   1   2      12206.65      12601.96        89.96 o
   1   1   2        170.56        187.03         1.69 o
   2   1   2          4.86          4.59         0.28 o
   3   1   2        106.72        110.29         2.69 o
   4   1   2         18.85         21.85         0.80 o
   5   1   2          9.67         11.27         1.94 o
   6   1   2          3.66          4.55         1.75 o
   7   1   2          0.95          1.68         0.65 o
   8   1   2          4.14          5.83         0.78 o
   9   1   2         23.51         26.26         0.65 o
 -10   2   2          0.05          0.04         0.44 o
  -9   2   2        170.10        171.93         2.56 o
  -8   2   2         20.47         17.74         1.41 o
  -7   2   2         69.98         64.60         0.93 o
  -6   2   2        433.02        402.75         3.53 o
  -5   2   2        214.58        216.66         2.23 o
  -4   2   2        278.05        268.67         2.18 o
  -3   2   2       1462.59       1482.66        10.62 o
  -2   2   2         83.58         88.83         0.82 o
  -1   2   2         97.57         96.94         0.99 o
   0   2   2         22.32         23.30         0.45 o
   1   2   2          3.23          4.70         0.30 o
   2   2   2       1592.98       1586.84        14.41 o
   3   2   2         12.94          6.02         0.67 o
   4   2   2         38.41         41.29         1.46 o
   5   2   2        695.40        663.32         5.84 o
   6   2   2         85.03         80.79         1.68 o
   7   2   2        158.19        163.78         2.72 o
   8   2   2         62.29         65.18         1.05 o
 -10   3   2         41.08         49.76         0.84 o
  -9   3   2         83.61         81.48         1.27 o
  -8   3   2        165.02        161.55         2.97 o
  -7   3   2        419.56        390.59         3.18 o
  -6   3   2        617.25        588.12         6.32 o
  -5   3   2         23.36         29.01         0.82 o
  -4   3   2         88.89         69.41         1.22 o
  -3   3   2       1308.21       1319.87        10.55 o
  -2   3   2        292.57        305.33         2.63 o
  -1   3   2        417.52        477.17         4.77 o
   0   3   2        190.70        223.62         3.06 o
   1   3   2        376.20        407.52         4.38 o
   2   3   2        516.95        510.55         5.39 o
   3   3   2        328.47        313.92         4.17 o
   4   3   2          3.46          4.40         0.91 o
   5   3   2         72.18         66.40         1.24 o
   6   3   2         74.19         77.17         2.33 o
   7   3   2          0.07          0.65         0.65 o
   8   3   2          4.44          5.70         0.43 o
 -10   4   2          1.04          1.17         0.52 o
  -9   4   2          4.47          5.06         0.60 o
  -8   4   2        187.28        182.62         1.98 o
  -7   4   2         86.98         87.73         1.59 o
  -6   4   2         15.00         13.82         0.75 o
  -5   4   2        343.40        355.49         3.10 o
  -4   4   2         76.55         78.62         1.28 o
  -3   4   2        390.33        404.21         3.89 o
  -2   4   2        118.60        124.66         2.81 o
  -1   4   2       1310.11       1351.56        13.02 o
   0   4   2        614.98        633.94         6.46 o
   1   4   2        142.59        141.20         2.05 o
   2   4   2         91.75         85.05         1.68 o
   3   4   2         32.27         35.91         1.94 o
   4   4   2         35.09         33.76         0.96 o
   5   4   2         89.55         91.28         2.46 o
   6   4   2          3.69          5.30         0.47 o
   7   4   2         60.16         59.69         1.29 o
 -10   5   2         70.87         75.94         0.91 o
  -9   5   2        263.86        269.79         2.02 o
  -8   5   2         29.87         31.21         1.06 o
  -7   5   2        226.91        222.23         2.75 o
  -6   5   2        384.85        377.18         4.04 o
  -5   5   2         20.33         21.88         0.72 o
  -4   5   2        736.14        709.57         8.74 o
  -3   5   2        605.44        594.53         6.30 o
  -2   5   2          0.92          0.60         0.58 o
  -1   5   2        212.51        199.54         2.59 o
   0   5   2         83.74         80.26         1.28 o
   1   5   2        197.27        189.39         3.08 o
   2   5   2        847.73        823.53         5.74 o
   3   5   2         94.02         91.98         2.06 o
   4   5   2        166.46        158.47         3.37 o
   5   5   2        132.74        135.54         2.01 o
   6   5   2         18.83         19.72         1.55 o
  -9   6   2         89.10         84.92         0.93 o
  -8   6   2          0.05         -0.08         0.51 o
  -7   6   2        280.45        285.74         3.69 o
  -6   6   2        176.62        175.95         4.01 o
  -5   6   2         34.49         33.76         1.42 o
  -4   6   2        231.32        216.36         1.97 o
  -3   6   2        129.20        119.50         1.68 o
  -2   6   2         44.03         46.94         1.68 o
  -1   6   2        111.11        112.39         1.84 o
   0   6   2         54.35         54.58         0.79 o
   1   6   2        209.00        199.07         1.35 o
   2   6   2         71.26         67.17         1.62 o
   3   6   2         10.43         12.07         0.77 o
   4   6   2          3.66          3.50         0.91 o
   5   6   2          0.97          1.87         0.50 o
   6   6   2          3.98          2.86         0.33 o
  -9   7   2         78.10         80.40         0.98 o
  -8   7   2          8.00          7.76         0.52 o
  -7   7   2          6.65          7.55         0.78 o
  -6   7   2         45.37         47.90         2.20 o
  -5   7   2         14.64         15.48         1.17 o
  -4   7   2         52.38         54.35         1.60 o
  -3   7   2          1.75          1.89         0.52 o
  -2   7   2          1.23          1.37         0.31 o
  -1   7   2         13.72         12.01         0.69 o
   0   7   2        116.17        115.29         1.56 o
   1   7   2         23.59         24.64         0.89 o
   2   7   2          0.34          0.78         0.78 o
   3   7   2          5.68          6.58         1.62 o
   4   7   2          4.64          5.26         0.49 o
   5   7   2         25.72         28.76         0.64 o
  -8   8   2          1.78          1.83         0.55 o
  -7   8   2         74.98         81.28         1.49 o
  -6   8   2          1.56          1.23         0.97 o
  -5   8   2          1.74          1.32         0.72 o
  -4   8   2         98.17         98.49         1.97 o
  -3   8   2         37.66         39.44         1.74 o
  -2   8   2         20.41         21.14         2.40 o
  -1   8   2         34.52         37.42         2.07 o
   0   8   2          1.90          1.22         0.78 o
   1   8   2         87.68         87.46         1.75 o
   2   8   2        304.57        318.99         3.41 o
   3   8   2          7.84          6.46         0.58 o
  -7   9   2         26.16         26.04         1.36 o
  -6   9   2         32.91         31.68         1.05 o
  -5   9   2        174.47        179.31         1.92 o
  -4   9   2          8.69          8.60         0.81 o
  -3   9   2          0.50          0.78         1.29 o
  -2   9   2          0.34          0.91         1.17 o
  -1   9   2         21.00         17.74         1.42 o
   0   9   2         25.18         25.30         0.83 o
   1   9   2          2.92          2.67         0.44 o
   2   9   2          5.98          5.52         0.65 o
  -5  10   2         33.30         33.72         0.89 o
  -4  10   2          0.33          0.16         0.55 o
  -3  10   2          1.72          2.11         0.59 o
  -2  10   2         41.04         46.85         1.10 o
  -1  10   2         27.23         26.85         0.90 o
   0 -11   3          3.50          3.02         0.40 o
   1 -11   3         10.07          8.55         0.52 o
   2 -11   3          0.23          0.42         0.40 o
   3 -11   3          8.99          8.80         0.65 o
   4 -11   3         34.67         38.97         0.91 o
  -2 -10   3          7.09          6.87         0.49 o
  -1 -10   3         29.53         32.09         0.58 o
   0 -10   3         52.72         55.44         0.73 o
   1 -10   3         19.63         20.09         0.55 o
   2 -10   3        328.11        330.74         2.06 o
   3 -10   3         67.66         72.60         0.85 o
   4 -10   3          2.93          4.74         0.37 o
   5 -10   3         44.09         44.90         0.74 o
  -4  -9   3         19.63         21.63         0.66 o
  -3  -9   3         37.48         38.16         0.70 o
  -2  -9   3         19.55         20.39         0.58 o
  -1  -9   3        161.93        159.96         1.17 o
   0  -9   3         25.81         25.25         0.67 o
   1  -9   3         30.49         32.43         0.57 o
   2  -9   3        102.00        103.42         0.88 o
   3  -9   3         17.04         16.55         0.66 o
   4  -9   3        200.96        200.46         1.73 o
   5  -9   3         31.45         35.01         0.97 o
   6  -9   3          0.95          1.12         0.27 o
   7  -9   3         32.94         38.63         0.78 o
  -5  -8   3          1.47          0.97         0.41 o
  -4  -8   3         10.37          9.55         0.39 o
  -3  -8   3         25.14         24.99         0.70 o
  -2  -8   3        156.66        164.41         1.32 o
  -1  -8   3         23.25         24.22         0.58 o
   0  -8   3         20.12         16.87         0.47 o
   1  -8   3         10.77         10.54         0.41 o
   2  -8   3         83.36         77.11         0.96 o
   3  -8   3        253.15        245.69         1.81 o
   4  -8   3        166.66        176.99         1.30 o
   5  -8   3         24.56         23.73         0.49 o
   6  -8   3         23.75         24.72         1.16 o
   7  -8   3         46.85         47.28         0.97 o
   8  -8   3         37.54         31.63         0.60 o
  -6  -7   3         24.22         23.52         0.76 o
  -5  -7   3         27.00         28.03         0.65 o
  -4  -7   3         69.18         70.48         0.75 o
  -3  -7   3          8.63          8.25         0.39 o
  -2  -7   3         21.85         19.69         0.53 o
  -1  -7   3        343.82        324.13         2.43 o
   0  -7   3          3.58          4.22         0.41 o
   1  -7   3        139.51        131.03         1.60 o
   2  -7   3        487.09        458.17         3.91 o
   3  -7   3         34.08         32.44         0.70 o
   4  -7   3        554.99        541.11         3.91 o
   5  -7   3         18.41         17.02         0.63 o
   6  -7   3         21.53         21.70         0.66 o
   7  -7   3        172.94        176.12         1.41 o
   8  -7   3         34.95         38.51         0.80 o
  -7  -6   3          7.89          8.76         1.04 o
  -6  -6   3          9.34          9.37         0.50 o
  -5  -6   3         22.03         22.42         0.72 o
  -4  -6   3        127.41        118.48         0.99 o
  -3  -6   3         10.37          8.53         0.37 o
  -2  -6   3         40.63         38.71         1.17 o
  -1  -6   3          4.86          7.06         0.53 o
   0  -6   3         40.03         45.06         1.23 o
   1  -6   3         13.91         12.47         0.50 o
   2  -6   3         18.07         18.34         0.73 o
   3  -6   3          0.21          0.28         0.47 o
   4  -6   3         21.01         22.00         1.24 o
   5  -6   3         42.76         44.02         0.72 o
   6  -6   3          0.56          0.80         0.34 o
   7  -6   3         97.41         80.84         1.03 o
   8  -6   3          7.02          4.41         0.49 o
   9  -6   3          0.00          0.64         0.33 o
  -8  -5   3          0.34          0.78         0.78 o
  -7  -5   3         64.57         55.03         1.92 o
  -6  -5   3        130.16        115.28         1.58 o
  -5  -5   3         43.95         42.03         0.81 o
  -4  -5   3          6.69          6.17         0.62 o
  -3  -5   3        149.56        151.48         4.40 o
  -2  -5   3         12.55         13.36         1.56 o
  -1  -5   3        284.89        248.34         2.59 o
   0  -5   3        233.01        274.89         2.50 o
   1  -5   3        107.53         82.33         1.18 o
   2  -5   3        406.81        364.51         3.36 o
   3  -5   3        166.88        162.16         1.60 o
   4  -5   3        788.71        733.94         5.81 o
   5  -5   3         69.71         64.82         1.10 o
   6  -5   3        128.45        110.92         1.07 o
   7  -5   3        412.45        373.74         3.33 o
   8  -5   3         49.15         48.50         0.99 o
   9  -5   3         69.67         65.10         1.46 o
  -8  -4   3          3.34          5.07         0.65 o
  -7  -4   3        121.69        117.48         1.38 o
  -6  -4   3         56.43         46.92         0.78 o
  -5  -4   3         58.26         58.49         0.87 o
  -4  -4   3        366.48        347.24         7.64 o
  -3  -4   3         14.47         16.42         0.62 o
  -2  -4   3        483.17        464.14         3.57 o
  -1  -4   3        652.39        643.29         4.45 o
   0  -4   3          8.30          9.26         0.44 o
   1  -4   3       1934.41       1953.81        20.54 o
   2  -4   3        397.33        389.65         3.31 o
   3  -4   3         17.31         19.87         0.69 o
   4  -4   3        239.99        217.66         2.25 o
   5  -4   3         20.87         18.93         1.20 o
   6  -4   3          2.22          2.01         0.36 o
   7  -4   3          0.54          1.84         0.45 o
   8  -4   3          9.23          9.87         1.20 o
   9  -4   3         25.49         31.02         0.77 o
  -9  -3   3          0.22          0.44         0.43 o
  -8  -3   3         73.99         71.92         1.17 o
  -7  -3   3          6.95          4.76         0.57 o
  -6  -3   3        108.23         94.59         1.18 o
  -5  -3   3          0.26          0.66         0.87 o
  -4  -3   3        221.76        252.68         2.42 o
  -3  -3   3         23.87         21.35         0.74 o
  -2  -3   3         66.35         69.64         0.87 o
  -1  -3   3         73.69         76.50         0.73 o
   0  -3   3         27.34         31.47         0.43 o
   1  -3   3         10.93          9.35         0.29 o
   2  -3   3         55.13         52.25         0.83 o
   3  -3   3        258.88        301.84         2.51 o
   4  -3   3        527.15        541.38         6.04 o
   5  -3   3         28.11         28.26         1.15 o
   6  -3   3         64.04         58.84         1.01 o
   7  -3   3        211.54        198.35         1.94 o
   8  -3   3         23.38         20.43         0.78 o
   9  -3   3         28.29         28.27         0.91 o
  -9  -2   3         12.52          9.17         0.72 o
  -8  -2   3         36.07         31.82         1.42 o
  -7  -2   3        319.89        303.09         4.14 o
  -6  -2   3         12.76         11.84         0.42 o
  -5  -2   3        315.52        297.35         6.44 o
  -4  -2   3       1094.08       1137.41         8.75 o
  -3  -2   3        721.92        864.85         6.28 o
  -2  -2   3       1565.52       1626.43        10.22 o
  -1  -2   3       3440.98       3518.46        20.45 o
   0  -2   3        383.00        398.22         2.39 o
   1  -2   3       4934.31       5048.90        29.64 o
   2  -2   3         99.46         88.16         0.76 o
   3  -2   3       3228.77       3496.55        23.69 o
   4  -2   3        870.37        822.83         7.30 o
   5  -2   3          1.84          0.75         0.66 o
   6  -2   3        452.62        434.29         3.33 o
   7  -2   3         95.12         90.11         1.42 o
   8  -2   3         26.55         23.57         1.05 o
   9  -2   3        138.05        133.31         1.72 o
 -10  -1   3        193.94        210.52         3.11 o
  -9  -1   3         14.13         15.19         0.81 o
  -8  -1   3         22.29         24.99         0.95 o
  -7  -1   3        133.60        133.83         1.33 o
  -6  -1   3          9.54          8.52         0.83 o
  -5  -1   3        277.21        262.87         3.04 o
  -4  -1   3        636.50        633.94         5.08 o
  -3  -1   3         14.30         13.83         0.44 o
  -2  -1   3       1400.46       1436.28        11.02 o
  -1  -1   3       1106.33       1164.44         6.96 o
   0  -1   3        651.20        687.54         4.71 o
   1  -1   3       1739.64       1822.99         9.89 o
   2  -1   3        293.13        324.08         2.19 o
   3  -1   3          5.04          2.34         0.33 o
   4  -1   3        504.62        508.60         5.26 o
   5  -1   3         32.04         32.48         1.22 o
   6  -1   3         19.70         18.85         0.60 o
   7  -1   3          4.34          1.42         1.42 o
   8  -1   3          7.34          8.29         0.68 o
   9  -1   3         21.77         18.13         0.78 o
 -10   0   3          0.96          1.08         0.53 o
  -9   0   3          0.18          0.73         0.68 o
  -8   0   3         15.81         15.06         0.56 o
  -7   0   3        291.66        260.34         3.73 o
  -6   0   3         10.13         10.20         0.68 o
  -5   0   3         11.55          8.51         0.69 o
  -4   0   3        182.34        199.41         2.11 o
  -3   0   3        541.17        628.30         4.36 o
  -2   0   3          2.53          3.00         0.43 o
  -1   0   3       2147.88       2260.95        17.80 o
   0   0   3        805.06        835.78         6.01 o
   1   0   3         23.90         28.72         0.69 o
   2   0   3         43.80         50.35         0.73 o
   3   0   3        835.44        868.32         7.41 o
   4   0   3        764.21        738.50         7.48 o
   5   0   3         41.72         44.00         1.69 o
   6   0   3         14.65         13.91         0.68 o
   7   0   3        137.32        149.28         3.88 o
   8   0   3          6.36          7.31         0.65 o
   9   0   3         51.35         53.17         0.84 o
 -10   1   3         89.19         97.55         1.18 o
  -9   1   3          1.42          2.40         0.68 o
  -8   1   3         20.88         18.99         1.05 o
  -7   1   3         35.74         36.25         1.13 o
  -6   1   3         46.01         47.82         1.02 o
  -5   1   3       1532.16       1506.93        11.82 o
  -4   1   3        895.48        911.93         7.38 o
  -3   1   3         84.87         89.76         1.21 o
  -2   1   3       2136.05       2222.35        15.85 o
  -1   1   3       5158.81       5471.20        54.32 o
   0   1   3       7129.42       7478.19        61.80 o
   1   1   3       1669.06       1753.26        15.21 o
   2   1   3         63.00         66.76         1.25 o
   3   1   3        668.08        657.43        12.79 o
   4   1   3        654.15        654.30         9.19 o
   5   1   3         23.65         23.26         1.28 o
   6   1   3         44.81         47.34         2.85 o
   7   1   3         25.77         23.56         1.81 o
   8   1   3          2.98          2.59         0.65 o
 -10   2   3         34.78         35.43         1.42 o
  -9   2   3         64.95         62.96         2.72 o
  -8   2   3         25.89         29.17         1.76 o
  -7   2   3        322.69        315.18         3.51 o
  -6   2   3         86.67         86.88         1.23 o
  -5   2   3        334.32        341.61         3.11 o
  -4   2   3         25.54         22.22         0.84 o
  -3   2   3         90.41         93.85         1.54 o
  -2   2   3        450.30        472.37         4.64 o
  -1   2   3         13.56         12.93         0.85 o
   0   2   3          1.10          1.18         0.81 o
   1   2   3         93.02         99.70         2.29 o
   2   2   3         20.56         22.66         1.28 o
   3   2   3          1.33          1.29         0.92 o
   4   2   3         43.01         45.18         0.82 o
   5   2   3         86.24         87.40         1.13 o
   6   2   3         78.36         77.07         1.77 o
   8   2   3         10.10          9.06         0.65 o
 -10   3   3         25.19         23.35         0.89 o
  -9   3   3         37.30         34.60         1.23 o
  -8   3   3         42.37         42.93         1.39 o
  -7   3   3         26.58         26.01         0.82 o
  -6   3   3        104.27        103.68         1.16 o
  -5   3   3        949.25        947.57         7.26 o
  -4   3   3          9.70          6.27         0.70 o
  -3   3   3         44.83         40.88         1.20 o
  -2   3   3        957.55       1004.37        10.59 o
  -1   3   3        105.66        110.03         2.10 o
   0   3   3        871.96        902.56        16.31 o
   1   3   3        155.47        149.00         3.07 o
   2   3   3         15.92         17.03         2.27 o
   3   3   3        658.62        632.22         6.09 o
   4   3   3        435.74        425.58         4.49 o
   5   3   3         17.74         16.18         1.81 o
   6   3   3          0.64         -0.26         0.91 o
   7   3   3          3.19          4.66         0.65 o
 -10   4   3         17.73         17.98         0.61 o
  -9   4   3         18.80         21.18         0.81 o
  -8   4   3         12.41         11.51         0.97 o
  -7   4   3          1.45          1.72         0.54 o
  -6   4   3        299.90        281.22         2.22 o
  -5   4   3        814.41        784.94        10.52 o
  -4   4   3        425.93        414.61         3.87 o
  -3   4   3         13.65          9.32         1.42 o
  -2   4   3         30.81         25.88         1.08 o
  -1   4   3          0.32          0.44         0.91 o
   0   4   3         49.92         47.76         2.01 o
   1   4   3          3.24          5.03         1.75 o
   2   4   3        314.05        324.43         3.54 o
   3   4   3         17.87         18.53         0.70 o
   4   4   3         27.25         25.91         0.97 o
   5   4   3          6.75          7.38         1.04 o
   6   4   3          9.39         11.32         0.68 o
   7   4   3          2.08          1.17         0.52 o
  -9   5   3          7.13          7.06         0.54 o
  -8   5   3          8.75          8.00         0.77 o
  -7   5   3         89.53         90.34         1.68 o
  -6   5   3          0.09          1.05         0.44 o
  -5   5   3         44.06         43.90         0.88 o
  -4   5   3         21.99         24.07         1.12 o
  -3   5   3         29.53         30.79         1.18 o
  -2   5   3         43.15         42.05         1.21 o
  -1   5   3          0.05          0.06         0.64 o
   0   5   3         87.84         87.21         1.65 o
   1   5   3         27.76         26.42         0.75 o
   2   5   3         23.15         21.79         1.04 o
   3   5   3         50.37         48.90         1.15 o
   4   5   3         39.83         35.09         1.81 o
   5   5   3          5.58          6.73         0.91 o
   6   5   3          0.55          0.80         0.38 o
  -9   6   3          0.57          0.58         0.42 o
  -8   6   3         29.25         31.18         1.47 o
  -7   6   3         23.61         26.15         1.55 o
  -6   6   3        116.95        111.40         4.01 o
  -5   6   3        591.59        575.42         4.33 o
  -4   6   3        316.48        317.58         2.63 o
  -3   6   3        131.59        125.37         1.42 o
  -2   6   3        489.85        471.76         3.37 o
  -1   6   3        108.99        109.66         1.27 o
   0   6   3        382.65        376.74         2.35 o
   1   6   3          9.57         12.52         0.50 o
   2   6   3        151.22        151.21         1.52 o
   3   6   3        245.21        244.73         2.62 o
   4   6   3         40.33         37.70         1.31 o
   5   6   3          0.50         -0.42         0.56 o
  -8   7   3          7.40          7.23         0.68 o
  -7   7   3          9.09          8.16         1.17 o
  -6   7   3        214.43        210.36         2.97 o
  -5   7   3        420.29        418.66         5.14 o
  -4   7   3         31.82         31.44         0.93 o
  -3   7   3          3.25          2.60         0.60 o
  -2   7   3          1.51          1.56         0.84 o
  -1   7   3          3.32          2.78         0.50 o
   0   7   3          1.89          1.51         0.40 o
   1   7   3         20.40         19.63         0.64 o
   2   7   3         63.58         59.62         1.55 o
   3   7   3          0.17         -0.44         0.65 o
   4   7   3          0.13          0.13         0.46 o
  -8   8   3          0.79         -0.26         0.78 o
  -7   8   3          4.34          4.08         0.64 o
  -6   8   3         44.75         45.59         2.01 o
  -5   8   3          6.90          7.13         0.77 o
  -4   8   3          5.65          7.12         1.29 o
  -3   8   3         21.96         22.53         1.55 o
  -2   8   3         44.64         48.29         2.20 o
  -1   8   3         18.01         20.97         1.42 o
   0   8   3         22.10         23.14         0.85 o
   1   8   3          6.41          6.09         0.64 o
   2   8   3         13.87         15.13         1.36 o
   3   8   3         16.61         16.18         1.10 o
  -6   9   3         81.59         82.19         1.36 o
  -5   9   3        415.77        442.08         4.46 o
  -4   9   3         57.33         63.05         2.20 o
  -3   9   3         11.23         15.80         1.29 o
  -2   9   3          1.57          2.98         1.04 o
  -1   9   3          2.44          4.66         1.04 o
   0   9   3         15.25         20.85         1.29 o
   1   9   3         81.11         80.52         1.33 o
   0 -11   4         23.90         22.98         0.72 o
   1 -11   4          2.27         -0.12         0.32 o
   2 -11   4         28.67         29.80         0.85 o
   3 -11   4         13.42         15.37         0.71 o
   4 -11   4         10.23          9.32         0.65 o
  -3 -10   4         51.89         53.12         0.82 o
  -2 -10   4         16.45         18.16         0.54 o
  -1 -10   4          1.90          2.28         0.56 o
   0 -10   4         18.23         18.30         0.60 o
   1 -10   4         27.23         30.03         0.74 o
   2 -10   4         47.88         45.58         0.88 o
   3 -10   4          0.81          1.53         0.58 o
   4 -10   4         17.73         18.21         0.59 o
   5 -10   4          2.25          3.33         0.78 o
   6 -10   4          6.05          5.83         0.39 o
  -4  -9   4         32.21         33.72         0.64 o
  -3  -9   4          3.61          4.69         0.46 o
  -2  -9   4         17.92         18.81         0.48 o
  -1  -9   4         19.11         18.20         0.59 o
   0  -9   4        164.62        170.68         1.43 o
   1  -9   4         20.89         24.19         0.62 o
   2  -9   4         69.43         64.63         0.93 o
   3  -9   4        204.79        207.07         2.18 o
   4  -9   4         12.04         12.51         0.54 o
   5  -9   4        101.72        111.68         1.36 o
   6  -9   4        146.76        153.03         1.35 o
   7  -9   4          2.54          2.40         0.33 o
  -5  -8   4         23.99         22.79         0.70 o
  -4  -8   4          2.96          2.24         0.47 o
  -3  -8   4        323.84        322.01         2.47 o
  -2  -8   4         83.53         86.14         1.09 o
  -1  -8   4          2.18          2.22         0.44 o
   0  -8   4         99.04         91.49         1.15 o
   1  -8   4         47.09         40.16         1.09 o
   2  -8   4        140.28        137.99         1.62 o
   3  -8   4         66.20         65.84         0.92 o
   4  -8   4        237.94        230.75         1.92 o
   5  -8   4          8.34          8.74         0.45 o
   6  -8   4        142.28        138.11         1.46 o
   7  -8   4          0.00          0.24         0.40 o
   8  -8   4          0.13          0.31         0.33 o
  -6  -7   4         10.59         10.75         0.61 o
  -5  -7   4          0.13         -0.56         0.56 o
  -4  -7   4         12.43         14.08         0.90 o
  -3  -7   4        310.35        298.06         2.72 o
  -2  -7   4        140.59        136.59         1.21 o
  -1  -7   4         10.70         13.43         0.41 o
   0  -7   4         57.77         57.41         0.64 o
   1  -7   4         42.11         42.80         0.63 o
   2  -7   4          0.26          0.95         0.28 o
   3  -7   4          9.56          8.82         0.56 o
   4  -7   4        256.12        232.98         1.90 o
   5  -7   4          3.91          3.63         0.41 o
   6  -7   4         35.98         38.86         1.12 o
   7  -7   4          1.05          1.17         0.48 o
   8  -7   4         20.45         24.66         0.84 o
  -7  -6   4          2.49          2.66         0.65 o
  -6  -6   4         33.17         38.25         1.18 o
  -5  -6   4        117.63        122.67         1.68 o
  -4  -6   4         40.17         43.06         0.85 o
  -3  -6   4       1330.44       1265.72         8.28 o
  -2  -6   4          0.80          1.08         0.44 o
  -1  -6   4        224.87        212.19         2.69 o
   0  -6   4        875.00        860.66         6.56 o
   1  -6   4        261.18        263.11         2.39 o
   2  -6   4         49.00         48.26         1.55 o
   3  -6   4        325.47        297.78         3.16 o
   4  -6   4        359.98        337.12         2.00 o
   5  -6   4          7.64         10.42         0.49 o
   6  -6   4        216.84        205.70         3.01 o
   7  -6   4          0.16          1.84         0.54 o
   8  -6   4        109.75        114.92         1.58 o
  -8  -5   4         18.09         15.81         1.17 o
  -7  -5   4         23.08         21.88         1.29 o
  -6  -5   4        138.23        140.80         1.31 o
  -5  -5   4          1.43          1.95         0.43 o
  -4  -5   4        190.94        177.21         2.05 o
  -3  -5   4        141.02        134.58         2.70 o
  -2  -5   4        271.50        261.94         2.22 o
  -1  -5   4         87.19         86.98         1.32 o
   0  -5   4         52.73         80.02         1.13 o
   1  -5   4         26.83         33.67         0.82 o
   2  -5   4        304.74        287.75         2.15 o
   3  -5   4        156.56        157.80         1.66 o
   4  -5   4        224.49        210.85         2.13 o
   5  -5   4         54.81         55.28         0.92 o
   6  -5   4         44.93         36.79         1.38 o
   7  -5   4          5.41          6.48         1.23 o
   8  -5   4          7.44          6.52         0.54 o
   9  -5   4         26.72         26.33         0.78 o
  -8  -4   4         19.71         18.59         0.87 o
  -7  -4   4         31.17         26.93         1.55 o
  -6  -4   4         22.17         21.83         0.76 o
  -5  -4   4         54.39         52.09         1.05 o
  -4  -4   4        120.22        109.83         2.43 o
  -3  -4   4        142.12        121.87         1.46 o
  -2  -4   4          0.35          0.19         0.36 o
  -1  -4   4        458.60        485.76         3.47 o
   0  -4   4       1362.32       1470.28        12.34 o
   1  -4   4        316.69        350.49         2.97 o
   2  -4   4        147.74        133.17         1.56 o
   3  -4   4        155.63        136.08         1.56 o
   4  -4   4         47.75         49.29         0.91 o
   5  -4   4         59.19         51.81         1.08 o
   6  -4   4        149.30        139.21         1.97 o
   7  -4   4         92.75         81.10         1.72 o
   8  -4   4        272.20        270.68         2.59 o
   9  -4   4         34.18         35.99         1.04 o
  -9  -3   4        102.14        109.35         1.49 o
  -8  -3   4        130.13        123.78         2.72 o
  -6  -3   4        327.72        301.22         2.83 o
  -5  -3   4          4.38          3.63         1.17 o
  -4  -3   4        404.45        420.25         3.10 o
  -3  -3   4        471.63        458.85         3.82 o
  -2  -3   4         48.34         59.72         1.01 o
  -1  -3   4        768.56        755.58         5.29 o
   0  -3   4         23.69         45.86         0.94 o
   1  -3   4         28.54         26.39         0.92 o
   2  -3   4        124.36        109.28         1.40 o
   3  -3   4        840.23        858.14         9.94 o
   4  -3   4         74.58         84.91         1.49 o
   5  -3   4        175.56        164.51         1.71 o
   6  -3   4        189.93        175.14         1.73 o
   7  -3   4          6.65          6.21         1.55 o
   8  -3   4        144.82        143.97         3.75 o
   9  -3   4         18.42         19.55         0.91 o
  -9  -2   4         16.42         16.05         0.87 o
  -8  -2   4         12.51         11.95         0.87 o
  -7  -2   4         19.21         21.64         0.95 o
  -6  -2   4          8.12          8.49         0.51 o
  -5  -2   4         17.44         15.85         0.73 o
  -4  -2   4         35.07         31.93         0.81 o
  -3  -2   4         14.36         12.00         0.66 o
  -2  -2   4          4.21          1.97         0.48 o
  -1  -2   4         95.25        113.58         1.41 o
   0  -2   4          4.18          7.54         0.33 o
   1  -2   4         21.84         18.85         0.59 o
   2  -2   4         10.02         10.89         0.56 o
   3  -2   4        345.52        368.43         4.41 o
   4  -2   4          6.02          7.91         0.74 o
   5  -2   4        187.66        183.20         1.87 o
   6  -2   4          4.74          5.98         0.53 o
   7  -2   4         46.02         45.06         2.59 o
   8  -2   4         85.39         78.07         2.85 o
   9  -2   4          5.29          6.22         0.46 o
  -9  -1   4         27.51         28.00         2.07 o
  -8  -1   4        121.70        113.03         2.72 o
  -7  -1   4         12.20         12.33         1.42 o
  -6  -1   4        489.66        464.82         3.24 o
  -5  -1   4        153.94        146.71         1.50 o
  -4  -1   4       1848.73       1968.54        17.16 o
  -3  -1   4       1296.98       1371.17        10.11 o
  -2  -1   4         32.88         32.02         0.86 o
  -1  -1   4       2350.90       2476.89        16.41 o
   0  -1   4       2503.06       2600.89        20.39 o
   1  -1   4         32.02         33.49         0.95 o
   2  -1   4       1590.30       1656.83        11.91 o
   3  -1   4        465.95        487.53         5.48 o
   4  -1   4         31.14         30.58         1.42 o
   5  -1   4        422.48        397.72         7.54 o
   6  -1   4         73.60         70.98         1.09 o
   7  -1   4        366.53        358.64         6.73 o
   8  -1   4        193.78        192.91         4.14 o
 -10   0   4         24.12         25.10         0.85 o
  -9   0   4        299.64        299.03         3.42 o
  -8   0   4        229.31        205.57         7.25 o
  -7   0   4        254.45        243.56         2.20 o
  -6   0   4        386.35        355.35         2.42 o
  -5   0   4          0.70          0.86         0.41 o
  -4   0   4         45.55         33.28         0.93 o
  -3   0   4       1310.34       1330.69         9.77 o
  -2   0   4        149.54        161.47         1.67 o
  -1   0   4        189.03        163.32         1.54 o
   0   0   4         13.37          8.04         0.38 o
   1   0   4          0.93          0.83         0.31 o
   2   0   4        738.60        761.94         8.06 o
   3   0   4         28.94         34.68         2.14 o
   4   0   4         84.16         84.58         1.42 o
   5   0   4        147.03        140.31         1.40 o
   6   0   4         25.70         27.96         1.04 o
   7   0   4        108.50        103.58         3.24 o
   8   0   4          9.20         10.47         0.51 o
 -10   1   4         47.72         53.75         1.00 o
  -9   1   4          1.16          4.30         0.77 o
  -8   1   4        134.30        131.53         3.36 o
  -7   1   4         72.25         75.27         1.07 o
  -6   1   4          1.05          1.06         0.35 o
  -5   1   4         11.66         13.28         0.60 o
  -4   1   4        111.48        122.87         2.08 o
  -3   1   4        154.09        172.41         1.81 o
  -2   1   4          0.53         -0.30         0.38 o
  -1   1   4         67.88         77.15         1.05 o
   0   1   4          1.60          3.76         0.40 o
   1   1   4          0.16          2.44         0.87 o
   2   1   4        434.05        455.84         6.59 o
   3   1   4          2.15          0.69         0.93 o
   4   1   4         42.13         36.76         0.82 o
   5   1   4        574.56        558.37         4.17 o
   6   1   4         23.13         26.85         0.93 o
   7   1   4        295.20        291.70         5.44 o
   8   1   4         28.09         32.37         1.17 o
 -10   2   4         15.12         15.59         0.91 o
  -9   2   4        205.86        212.08         4.01 o
  -8   2   4        354.79        340.73         5.47 o
  -7   2   4        514.81        493.02         3.52 o
  -6   2   4        655.43        623.57         4.83 o
  -5   2   4          0.80          0.60         0.53 o
  -4   2   4        460.41        460.04         5.40 o
  -3   2   4        651.50        668.32         7.26 o
  -2   2   4        378.84        364.05         5.18 o
  -1   2   4        120.59        161.74         3.38 o
   0   2   4        136.88        116.91         2.98 o
   1   2   4        155.49        157.14         3.11 o
   2   2   4        670.16        669.38         8.18 o
   3   2   4         48.64         48.87         1.30 o
   4   2   4        136.10        125.55         1.25 o
   5   2   4        153.63        148.83         1.50 o
   6   2   4         10.58         13.08         0.86 o
   7   2   4        132.22        130.64         2.59 o
 -10   3   4         64.94         70.11         1.23 o
  -9   3   4        125.03        129.58         2.78 o
  -8   3   4         14.99         15.25         0.87 o
  -7   3   4         30.46         31.25         0.76 o
  -6   3   4         46.03         44.79         0.75 o
  -5   3   4         79.80         83.08         1.36 o
  -4   3   4        264.48        259.13         2.42 o
  -3   3   4         71.00         72.50         1.49 o
  -2   3   4         63.20         74.34         2.85 o
  -1   3   4       3594.14       3641.64        44.59 o
   0   3   4         63.81         62.25         2.14 o
   1   3   4          3.77          3.91         0.76 o
   2   3   4         80.04         79.86         1.53 o
   3   3   4         26.68         29.79         1.26 o
   4   3   4         17.54         17.66         0.81 o
   5   3   4         54.23         55.24         1.06 o
   6   3   4          2.43          2.85         1.04 o
   7   3   4          3.04          3.02         0.58 o
 -10   4   4          0.04          0.52         0.78 o
  -9   4   4         17.02         16.26         0.84 o
  -8   4   4          2.59          4.85         0.78 o
  -7   4   4        223.09        219.96         1.87 o
  -6   4   4         22.41         19.57         0.55 o
  -5   4   4          2.66          2.96         0.43 o
  -4   4   4         87.41         81.71         2.41 o
  -3   4   4        162.91        162.46         2.13 o
  -2   4   4         63.34         70.10         1.86 o
  -1   4   4          2.59          1.97         0.63 o
   0   4   4          3.76          6.98         0.59 o
   1   4   4         52.84         53.94         0.83 o
   2   4   4        409.93        387.70         2.82 o
   3   4   4        120.56        119.01         1.26 o
   4   4   4         52.44         48.01         0.99 o
   5   4   4         87.94         92.18         2.33 o
   6   4   4         14.78         15.81         0.64 o
  -9   5   4         42.29         46.73         0.93 o
  -8   5   4         89.27         94.20         2.27 o
  -7   5   4        184.96        187.91         1.78 o
  -6   5   4         24.04         22.51         1.16 o
  -5   5   4        490.65        477.51         3.64 o
  -4   5   4        206.12        199.75         1.75 o
  -3   5   4          0.23          0.50         0.38 o
  -2   5   4         34.52         30.19         0.72 o
  -1   5   4         69.40         66.26         0.97 o
   0   5   4         37.03         35.45         0.98 o
   1   5   4          6.29          6.93         0.46 o
   2   5   4        130.74        129.21         1.37 o
   3   5   4         16.36         16.17         0.61 o
   4   5   4         16.45         16.42         0.96 o
   5   5   4          2.67          4.02         0.58 o
  -9   6   4          0.48          0.26         0.91 o
  -8   6   4          3.61          3.88         0.91 o
  -7   6   4          8.07          9.18         0.82 o
  -6   6   4         25.89         26.80         1.05 o
  -5   6   4          0.04          0.51         0.49 o
  -4   6   4         16.40         13.91         0.58 o
  -3   6   4         15.60         13.43         0.59 o
  -2   6   4        110.38        107.46         1.23 o
  -1   6   4         75.09         75.60         1.08 o
   0   6   4          0.08          0.17         0.35 o
   1   6   4         36.36         33.92         0.70 o
   2   6   4         98.80         94.40         1.07 o
   3   6   4          4.24          3.86         0.62 o
   4   6   4         24.22         28.77         1.08 o
  -8   7   4         18.25         17.35         1.17 o
  -7   7   4        185.34        191.34         6.80 o
  -6   7   4         24.42         22.35         2.27 o
  -5   7   4         46.66         43.35         1.00 o
  -4   7   4        153.92        146.34         1.73 o
  -3   7   4         49.50         45.99         1.31 o
  -2   7   4          0.23          0.46         0.48 o
  -1   7   4          8.68          8.32         1.00 o
   0   7   4         14.65         15.33         0.54 o
   1   7   4        103.08        102.58         1.21 o
   2   7   4         92.83         95.58         1.74 o
   3   7   4          3.46          3.11         0.55 o
  -6   8   4         11.67         11.64         0.78 o
  -5   8   4         69.60         74.96         2.33 o
  -4   8   4         12.69         10.49         1.29 o
  -3   8   4          0.18          0.44         0.65 o
  -2   8   4        123.35        120.19         1.70 o
  -1   8   4         21.65         20.87         1.62 o
   0   8   4          0.05         -0.62         0.62 o
   1   8   4          1.75          2.26         1.68 o
   2   8   4          9.85         11.78         0.91 o
  -5   9   4          0.43          1.17         0.91 o
  -4   9   4         20.78         18.39         1.17 o
  -3   9   4         15.41         12.56         1.04 o
  -2   9   4          2.86          4.53         0.91 o
  -1   9   4          0.05          0.26         0.78 o
   0 -11   5         13.85         14.67         0.52 o
   1 -11   5          0.39          0.83         0.39 o
   2 -11   5         13.63         10.71         0.47 o
   3 -11   5          0.59          0.37         0.40 o
  -3 -10   5          3.31          3.21         0.33 o
  -2 -10   5          0.31          0.34         0.37 o
  -1 -10   5         27.44         25.45         0.67 o
   0 -10   5         48.50         48.88         1.03 o
   1 -10   5          1.99          3.18         0.52 o
   2 -10   5         16.84         16.88         1.21 o
   3 -10   5         20.78         23.05         0.80 o
   4 -10   5        213.51        225.48         2.64 o
   5 -10   5        170.79        175.82         1.79 o
  -4  -9   5         41.44         45.51         0.73 o
  -3  -9   5          0.35         -0.03         0.49 o
  -2  -9   5         10.85         12.58         0.92 o
  -1  -9   5          1.51          1.33         0.55 o
   0  -9   5         64.98         61.33         1.24 o
   1  -9   5          9.09          8.96         1.03 o
   2  -9   5         78.75         77.12         1.74 o
   3  -9   5         33.25         33.24         0.99 o
   4  -9   5          3.41          3.40         0.40 o
   5  -9   5          1.18          0.76         0.47 o
   6  -9   5          7.02          6.72         0.44 o
  -5  -8   5          7.16          7.65         0.53 o
  -4  -8   5        100.65        104.55         1.44 o
  -3  -8   5        118.97        124.94         1.64 o
  -2  -8   5         59.28         62.49         1.56 o
  -1  -8   5        310.37        309.57         3.19 o
   0  -8   5          5.80          6.22         0.64 o
   1  -8   5         61.51         63.78         1.81 o
   2  -8   5        160.59        150.31         1.73 o
   3  -8   5        177.89        175.94         2.35 o
   4  -8   5        823.03        792.11        10.02 o
   5  -8   5         70.56         72.38         1.21 o
   6  -8   5          9.73          9.52         0.54 o
   7  -8   5        196.03        204.36         2.00 o
  -6  -7   5         20.23         21.98         1.18 o
  -5  -7   5        135.05        134.08         2.01 o
  -4  -7   5         45.22         45.32         1.94 o
  -3  -7   5         72.43         75.21         1.29 o
  -2  -7   5          0.77          1.49         0.29 o
  -1  -7   5        168.79        171.81         1.38 o
   0  -7   5          8.02          5.87         0.38 o
   1  -7   5        160.94        151.02         1.21 o
   2  -7   5          1.28          1.46         0.48 o
   3  -7   5        698.28        683.62         5.63 o
   4  -7   5        858.93        839.45         5.63 o
   5  -7   5         95.18         92.82         1.23 o
   6  -7   5         76.39         73.99         1.65 o
   7  -7   5         40.64         45.33         0.95 o
   8  -7   5          8.87         12.48         0.50 o
  -7  -6   5          0.53         -0.11         0.62 o
  -6  -6   5         25.07         22.74         1.01 o
  -5  -6   5         14.70         14.45         0.84 o
  -4  -6   5        135.59        133.36         2.85 o
  -3  -6   5         76.65         73.23         2.09 o
  -2  -6   5         20.67         23.82         0.52 o
  -1  -6   5         18.63         17.73         2.26 o
   0  -6   5         19.07         21.45         0.80 o
   1  -6   5          7.49          6.62         0.55 o
   2  -6   5         83.88         83.05         1.17 o
   3  -6   5        558.64        529.35         7.70 o
   4  -6   5         93.91         93.91         0.95 o
   5  -6   5         58.98         61.05         0.94 o
   6  -6   5         34.41         33.93         1.31 o
   7  -6   5         77.58         75.82         2.65 o
   8  -6   5          0.30         -0.40         0.42 o
  -8  -5   5          2.17          3.90         0.65 o
  -7  -5   5         65.89         65.87         1.56 o
  -6  -5   5         22.04         22.01         1.42 o
  -5  -5   5         24.52         24.86         1.42 o
  -4  -5   5         61.67         65.73         1.16 o
  -3  -5   5         44.78         45.51         1.21 o
  -2  -5   5        145.41        137.70         1.83 o
  -1  -5   5        209.81        203.82         2.63 o
   0  -5   5         57.91         57.04         1.02 o
   1  -5   5        582.25        560.21         8.89 o
   2  -5   5          2.79          1.72         0.46 o
   3  -5   5        256.21        262.22         2.84 o
   4  -5   5       1742.45       1653.05         9.91 o
   5  -5   5        203.49        191.13         1.64 o
   6  -5   5        105.96        111.70         1.33 o
   7  -5   5         47.04         52.27         1.62 o
   8  -5   5          3.97          2.22         0.46 o
  -8  -4   5         61.34         60.08         1.81 o
  -7  -4   5          3.71          8.16         0.91 o
  -6  -4   5         33.99         27.84         1.55 o
  -5  -4   5        538.98        520.35         4.97 o
  -4  -4   5        889.26        842.71         7.60 o
  -3  -4   5        189.20        171.11         2.11 o
  -2  -4   5        422.17        403.10         3.59 o
  -1  -4   5        823.07        903.06         8.30 o
   0  -4   5         13.46          9.17         0.68 o
   1  -4   5        560.51        566.58         5.52 o
   2  -4   5          0.64          4.18         0.59 o
   3  -4   5        169.41        170.75         2.12 o
   4  -4   5        226.54        223.11         2.12 o
   5  -4   5         49.01         47.98         1.09 o
   6  -4   5         26.79         30.88         1.33 o
   7  -4   5          3.54          4.13         0.84 o
   8  -4   5         10.99         11.13         1.42 o
  -9  -3   5          2.94          1.81         0.78 o
  -8  -3   5          3.91          2.20         1.17 o
  -7  -3   5         13.02          9.92         0.72 o
  -6  -3   5         49.10         41.41         1.07 o
  -5  -3   5         19.42         20.15         0.72 o
  -4  -3   5         28.38         26.47         0.79 o
  -3  -3   5         46.62         44.99         0.99 o
  -2  -3   5         54.95         57.54         1.42 o
  -1  -3   5        510.43        545.90         4.82 o
   0  -3   5        200.84        223.21         2.55 o
   1  -3   5        735.24        788.56         7.26 o
   2  -3   5         25.20         23.48         1.03 o
   3  -3   5        112.26        113.74         2.88 o
   4  -3   5        117.28         99.48         1.88 o
   5  -3   5         19.94         21.47         0.67 o
   6  -3   5          3.23          4.22         0.48 o
   7  -3   5         19.35         22.27         1.81 o
   8  -3   5          8.32          7.38         1.29 o
  -9  -2   5          5.37          5.22         0.68 o
  -8  -2   5        204.66        201.46         3.75 o
  -7  -2   5          9.29         10.87         0.79 o
  -6  -2   5        110.55        104.42         1.09 o
  -5  -2   5        281.06        245.76         2.12 o
  -4  -2   5         44.95         36.41         0.88 o
  -3  -2   5         37.84         33.72         1.07 o
  -2  -2   5        813.67        805.30        10.03 o
  -1  -2   5        286.35        300.50         2.61 o
   0  -2   5        209.30        199.58         2.03 o
   1  -2   5        478.36        468.63         3.73 o
   2  -2   5         10.40         10.73         0.58 o
   3  -2   5        233.01        212.57         2.81 o
   4  -2   5        812.69        803.80         8.20 o
   5  -2   5         28.43         23.37         1.25 o
   6  -2   5         93.04         95.25         1.18 o
   7  -2   5         57.20         59.56         2.72 o
   8  -2   5         12.34         10.23         1.29 o
  -9  -1   5         14.34         15.74         0.84 o
  -8  -1   5         23.93         30.68         1.68 o
  -7  -1   5          0.61          0.60         0.36 o
  -6  -1   5         92.69         87.75         1.03 o
  -5  -1   5        497.36        503.91         4.12 o
  -4  -1   5          4.92          8.94         0.51 o
  -3  -1   5        363.50        376.79         3.86 o
  -2  -1   5         71.05         88.95         1.50 o
  -1  -1   5         38.89         41.78         0.81 o
   0  -1   5         94.79        115.42         1.12 o
   1  -1   5        137.64        172.91         1.70 o
   2  -1   5        178.21        195.79         2.91 o
   3  -1   5         23.99         27.34         1.93 o
   4  -1   5         59.11         62.09         0.90 o
   5  -1   5         71.06         70.00         0.94 o
   6  -1   5          3.21          2.26         0.52 o
   7  -1   5         16.79         16.05         1.68 o
   8  -1   5          9.47          9.45         1.17 o
 -10   0   5        124.62        129.71         1.69 o
  -9   0   5         14.79         11.65         1.04 o
  -8   0   5          2.58          2.07         0.73 o
  -7   0   5        151.71        140.57         1.34 o
  -6   0   5         13.90         15.10         0.47 o
  -5   0   5        244.70        226.60         3.63 o
  -4   0   5         53.08         47.15         1.00 o
  -3   0   5        433.26        444.91         3.91 o
  -2   0   5       1155.21       1243.53        12.75 o
  -1   0   5        188.94        210.65         1.82 o
   0   0   5       1722.33       1891.51        13.55 o
   1   0   5        732.48        771.42         8.16 o
   2   0   5        215.14        226.97         5.57 o
   3   0   5        417.10        397.85         4.42 o
   4   0   5        355.98        344.05         2.71 o
   5   0   5          1.16          1.34         0.65 o
   6   0   5          5.76          5.95         0.46 o
   7   0   5         77.00         83.02         1.68 o
 -10   1   5        100.94         99.98         1.51 o
  -9   1   5         39.62         40.14         1.81 o
  -8   1   5        116.76        116.50         1.43 o
  -7   1   5          3.78          4.54         0.40 o
  -6   1   5        127.26        118.44         1.11 o
  -5   1   5        775.94        746.30         6.43 o
  -4   1   5         22.68         26.95         1.05 o
  -3   1   5        592.44        588.74         6.54 o
  -2   1   5       1626.16       1691.57        13.17 o
  -1   1   5        131.88        143.66         2.20 o
   0   1   5        957.68        944.27        12.39 o
   1   1   5        445.15        442.37         6.50 o
   2   1   5          0.02          0.17         0.69 o
   3   1   5         84.13         82.69         1.50 o
   4   1   5         94.67         94.08         1.23 o
   5   1   5         17.79         18.72         0.64 o
   6   1   5        180.45        186.05         1.71 o
   7   1   5          4.86          6.29         0.65 o
 -10   2   5          2.21          0.82         0.59 o
  -9   2   5         25.60         28.82         1.18 o
  -8   2   5        153.28        160.89         1.76 o
  -7   2   5          1.00          1.24         0.37 o
  -6   2   5         41.80         41.32         1.08 o
  -5   2   5         67.45         68.65         0.95 o
  -4   2   5         16.40         18.20         0.77 o
  -3   2   5         10.15         11.25         0.85 o
  -2   2   5       1861.73       1979.80        28.43 o
  -1   2   5         12.64         14.73         1.21 o
   0   2   5       2132.79       2158.16        27.03 o
   1   2   5        104.16        106.09         1.61 o
   2   2   5         25.15         26.75         1.30 o
   3   2   5        127.86        124.09         1.25 o
   4   2   5          7.38          6.50         0.46 o
   5   2   5          1.49          1.22         0.45 o
   6   2   5          2.52          2.24         0.49 o
  -9   3   5         45.83         47.09         1.29 o
  -8   3   5         36.17         36.23         0.88 o
  -7   3   5          0.95          0.78         0.39 o
  -6   3   5        119.13        109.71         1.10 o
  -5   3   5        462.83        435.66         3.14 o
  -4   3   5          0.54          0.41         0.54 o
  -3   3   5        922.32        903.24         6.65 o
  -2   3   5        400.71        387.98         4.01 o
  -1   3   5          3.58          4.07         0.69 o
   0   3   5        365.41        354.07         3.21 o
   1   3   5        359.94        354.48         3.27 o
   2   3   5        160.21        160.79         1.45 o
   3   3   5        107.76        104.65         1.16 o
   4   3   5         15.78         15.25         0.55 o
   5   3   5        274.10        273.02         2.56 o
   6   3   5        129.77        128.76         1.95 o
  -9   4   5          0.77          0.21         1.04 o
  -8   4   5        469.41        466.50         6.86 o
  -7   4   5         96.63         99.35         1.06 o
  -6   4   5         22.71         20.71         0.88 o
  -5   4   5         65.75         62.83         1.13 o
  -4   4   5         31.41         30.25         1.81 o
  -3   4   5        213.94        203.23         2.39 o
  -2   4   5          3.66          3.20         0.42 o
  -1   4   5          0.62          0.08         0.34 o
   0   4   5         82.37         74.21         0.96 o
   1   4   5          7.97          6.86         0.42 o
   2   4   5         23.42         24.77         0.68 o
   3   4   5          6.57          7.97         0.43 o
   4   4   5          6.56          4.82         0.48 o
   5   4   5         31.01         30.52         2.33 o
  -9   5   5         25.39         24.86         1.04 o
  -8   5   5         10.97         11.78         1.17 o
  -7   5   5          0.35          0.08         0.41 o
  -6   5   5          5.97          5.90         0.51 o
  -5   5   5         67.65         64.28         0.99 o
  -4   5   5         57.82         54.18         0.93 o
  -3   5   5         33.52         32.81         0.79 o
  -2   5   5          7.10          7.47         0.50 o
  -1   5   5          0.05         -0.39         0.39 o
   0   5   5         72.79         68.84         1.09 o
   1   5   5          2.25          2.01         0.44 o
   2   5   5         21.32         20.13         0.67 o
   3   5   5          0.88          1.30         0.45 o
   4   5   5         11.85         12.96         0.71 o
   5   5   5          6.37          6.86         0.65 o
  -8   6   5         46.06         46.48         1.68 o
  -7   6   5          3.50          4.46         0.43 o
  -6   6   5         22.90         24.98         0.71 o
  -5   6   5         49.62         50.53         1.12 o
  -4   6   5         12.84         13.42         0.69 o
  -3   6   5        139.95        136.87         1.53 o
  -2   6   5         58.64         58.81         1.10 o
  -1   6   5          6.14          6.57         0.59 o
   0   6   5         73.89         75.15         1.26 o
   1   6   5         61.99         62.57         0.86 o
   2   6   5          7.09          8.08         0.44 o
   3   6   5         27.01         29.07         1.42 o
  -7   7   5          0.17          1.04         0.78 o
  -6   7   5          1.23          1.52         0.45 o
  -5   7   5         47.20         41.83         1.00 o
  -4   7   5         72.45         70.83         1.14 o
  -3   7   5          0.02         -0.07         0.54 o
  -2   7   5          3.69          2.94         0.52 o
  -1   7   5         13.67         11.19         0.59 o
   0   7   5          1.10          2.06         0.52 o
   1   7   5          2.70          2.46         0.42 o
   2   7   5          6.36          5.26         0.65 o
  -6   8   5         76.59         73.80         1.94 o
  -5   8   5         74.96         73.15         2.07 o
  -4   8   5          0.13          1.20         0.55 o
  -3   8   5          0.97          0.47         0.53 o
  -2   8   5          5.46          6.21         0.49 o
  -1   8   5          6.44          5.75         0.53 o
   1 -11   6         13.05         16.10         0.75 o
   2 -11   6          4.66          3.09         0.47 o
  -2 -10   6         29.63         32.54         0.79 o
  -1 -10   6          1.67          2.16         0.49 o
   0 -10   6         20.58         18.98         0.75 o
   1 -10   6         58.18         50.35         1.16 o
   2 -10   6          0.74          0.12         0.52 o
   3 -10   6          1.09          1.24         0.49 o
   4 -10   6          8.22          9.83         0.44 o
   5 -10   6          0.11          0.19         0.37 o
  -4  -9   6         24.87         26.39         1.10 o
  -3  -9   6        123.82        131.04         1.71 o
  -2  -9   6         49.56         53.68         1.42 o
  -1  -9   6          4.78          4.95         0.89 o
   0  -9   6         32.43         32.45         1.04 o
   1  -9   6          8.28          6.91         0.77 o
   2  -9   6        143.13        139.98         1.75 o
   3  -9   6         89.85         95.65         1.41 o
   4  -9   6          2.71          2.32         0.53 o
   5  -9   6         68.71         78.88         1.41 o
   6  -9   6         23.64         24.05         0.84 o
  -5  -8   6         22.89         22.26         1.94 o
  -4  -8   6         32.97         34.80         2.14 o
  -3  -8   6         71.35         69.86         1.51 o
  -2  -8   6          2.71          2.69         0.46 o
  -1  -8   6         30.73         29.95         0.85 o
   0  -8   6         86.75         78.91         1.17 o
   1  -8   6         56.76         49.06         1.03 o
   2  -8   6          7.20          6.29         0.56 o
   3  -8   6         26.01         22.18         1.03 o
   4  -8   6          2.47          3.85         0.88 o
   5  -8   6         12.78         11.95         0.63 o
   6  -8   6          0.63          0.52         0.78 o
   7  -8   6         14.92         19.85         0.91 o
  -6  -7   6          3.21          2.38         0.59 o
  -5  -7   6         24.83         21.62         1.29 o
  -4  -7   6         47.66         49.13         1.27 o
  -3  -7   6        527.89        517.93         4.09 o
  -2  -7   6         71.83         70.94         1.08 o
  -1  -7   6         10.93         10.79         0.45 o
   0  -7   6         79.84         69.07         1.16 o
   1  -7   6          5.09          7.27         0.47 o
   2  -7   6        106.50        100.42         1.39 o
   3  -7   6        200.53        182.92         1.97 o
   4  -7   6        138.38        139.37         1.30 o
   5  -7   6        188.96        180.05         1.79 o
   6  -7   6        192.78        186.15         2.64 o
   7  -7   6          0.35         -0.55         0.55 o
  -7  -6   6         47.15         49.68         1.09 o
  -6  -6   6        157.95        158.06         3.50 o
  -5  -6   6         41.27         37.68         1.55 o
  -4  -6   6        265.99        266.46         3.37 o
  -3  -6   6        967.32        903.86         7.13 o
  -2  -6   6        293.00        282.82         3.06 o
  -1  -6   6        190.50        170.05         1.68 o
   0  -6   6        153.55        135.21         2.26 o
   1  -6   6          2.01          1.36         0.51 o
   2  -6   6        761.59        709.90         5.19 o
   3  -6   6        191.00        175.22         1.90 o
   4  -6   6        416.41        402.03         3.86 o
   5  -6   6        113.44        110.66         1.17 o
   6  -6   6        113.18        113.45         1.96 o
   7  -6   6         35.41         36.57         0.99 o
   8  -6   6         85.31         89.85         2.07 o
  -8  -5   6          0.62          3.37         0.91 o
  -7  -5   6          2.60          4.18         0.50 o
  -6  -5   6         31.87         28.87         1.42 o
  -5  -5   6         77.18         73.00         1.18 o
  -4  -5   6        181.49        179.83         1.76 o
  -3  -5   6        207.19        198.97         2.40 o
  -2  -5   6          1.28          0.92         0.58 o
  -1  -5   6         18.88         17.32         0.83 o
   0  -5   6          9.06         14.60         0.86 o
   1  -5   6          1.44          1.06         0.52 o
   2  -5   6         17.00         16.06         1.06 o
   3  -5   6         44.80         42.42         0.95 o
   4  -5   6         15.73         15.58         1.04 o
   5  -5   6          9.74          8.01         0.39 o
   6  -5   6         72.29         63.69         0.89 o
   7  -5   6          7.57          7.96         0.64 o
  -8  -4   6         29.66         27.45         1.42 o
  -7  -4   6         25.25         22.77         2.20 o
  -6  -4   6        288.63        265.12         2.86 o
  -5  -4   6          4.67          4.49         0.52 o
  -4  -4   6        140.04        126.87         1.52 o
  -3  -4   6        956.36        936.97         8.38 o
  -2  -4   6        317.05        323.32         3.83 o
  -1  -4   6        180.05        155.62         2.46 o
   0  -4   6         23.39         43.40         1.03 o
   1  -4   6        220.48        224.30         2.49 o
   2  -4   6       1940.04       1866.21        19.49 o
   3  -4   6        124.91        114.46         2.06 o
   4  -4   6        675.74        661.16         4.47 o
   5  -4   6        832.82        789.76         6.42 o
   6  -4   6        146.40        138.89         1.36 o
   7  -4   6        132.78        132.58         2.27 o
   8  -4   6         87.28         82.47         2.33 o
  -9  -3   6         37.45         42.73         1.68 o
  -8  -3   6         46.40         42.34         1.55 o
  -7  -3   6         39.48         43.57         1.23 o
  -6  -3   6        305.76        288.90         2.71 o
  -5  -3   6         67.26         68.11         1.10 o
  -4  -3   6        251.19        232.14         2.18 o
  -3  -3   6        797.39        774.59         7.02 o
  -2  -3   6         20.64         25.23         0.88 o
  -1  -3   6        274.29        228.44         2.70 o
   0  -3   6        254.94        218.65         2.62 o
   1  -3   6        301.31        316.40         3.45 o
   2  -3   6        557.24        536.29         5.34 o
   3  -3   6         70.13         60.20         1.54 o
   4  -3   6        294.41        297.08         2.52 o
   5  -3   6        157.01        154.46         1.98 o
   6  -3   6          0.21          0.10         0.40 o
   7  -3   6          0.08          0.24         0.42 o
  -9  -2   6          0.60          1.04         0.62 o
  -8  -2   6         49.33         44.15         1.12 o
  -7  -2   6         10.37         11.21         0.60 o
  -6  -2   6          1.65          0.78         0.37 o
  -5  -2   6         21.72         23.33         1.20 o
  -4  -2   6         62.27         68.70         1.21 o
  -3  -2   6         16.70         17.07         0.90 o
  -2  -2   6         39.05         38.19         1.51 o
  -1  -2   6        254.99        281.21         2.74 o
   0  -2   6        319.25        354.24         3.27 o
   1  -2   6          7.72          9.49         0.58 o
   2  -2   6        177.24        175.39         2.46 o
   3  -2   6        201.00        199.45         3.24 o
   4  -2   6         22.42         21.17         0.63 o
   5  -2   6        199.35        187.60         1.74 o
   6  -2   6        125.96        123.56         1.48 o
   7  -2   6          8.18         10.63         0.61 o
  -9  -1   6         57.45         58.26         1.68 o
  -8  -1   6          2.89          2.48         0.51 o
  -7  -1   6        235.11        227.26         2.56 o
  -6  -1   6        193.82        184.23         1.61 o
  -5  -1   6          2.72          1.03         0.34 o
  -4  -1   6        560.46        515.47         3.89 o
  -3  -1   6        939.67        938.66         8.51 o
  -2  -1   6         77.88         96.79         1.82 o
  -1  -1   6        387.45        354.62         3.27 o
   0  -1   6         86.49         77.13         1.31 o
   1  -1   6        790.17        824.34         8.74 o
   2  -1   6        924.67        899.41        10.57 o
   3  -1   6         48.59         62.23         2.33 o
   4  -1   6        261.13        264.30         2.23 o
   5  -1   6        333.65        326.37         3.03 o
   6  -1   6         14.03         14.03         0.53 o
   7  -1   6         16.98         17.68         1.49 o
  -9   0   6         17.80         22.27         1.42 o
  -8   0   6         31.18         32.11         0.72 o
  -7   0   6        152.25        152.72         1.42 o
  -6   0   6         46.73         47.33         0.79 o
  -5   0   6          3.59          7.36         0.41 o
  -4   0   6          5.50          2.05         0.55 o
  -3   0   6        125.54        117.50         1.59 o
  -2   0   6          2.04          1.15         0.59 o
  -1   0   6         19.28         13.77         0.66 o
   0   0   6          0.11          0.81         0.77 o
   1   0   6          4.21          2.27         0.81 o
   2   0   6          6.89          2.71         0.69 o
   3   0   6          9.51          8.21         0.40 o
   4   0   6         77.64         81.41         1.04 o
   5   0   6          4.39          3.76         0.62 o
   6   0   6         10.03         10.32         0.47 o
   7   0   6         11.94         14.32         1.75 o
  -9   1   6        137.41        139.81         2.78 o
  -8   1   6         53.23         52.30         0.95 o
  -7   1   6        140.56        133.01         1.22 o
  -6   1   6         11.58          8.86         0.42 o
  -5   1   6          5.89          6.99         0.42 o
  -4   1   6         73.62         71.27         1.24 o
  -3   1   6        275.46        283.70         2.58 o
  -2   1   6         75.84         75.68         1.71 o
  -1   1   6        185.55        202.54         4.92 o
   0   1   6          0.16         -0.41         0.66 o
   1   1   6        245.88        250.94         2.50 o
   2   1   6        217.52        208.61         2.61 o
   3   1   6          5.82          5.76         0.52 o
   4   1   6        182.05        176.78         1.67 o
   5   1   6        133.94        132.30         1.38 o
   6   1   6          1.30          1.81         0.37 o
   7   1   6         29.13         24.21         1.29 o
  -9   2   6         49.80         54.36         1.75 o
  -8   2   6         11.78         12.66         0.50 o
  -7   2   6        157.46        155.16         1.34 o
  -6   2   6        197.79        190.00         2.72 o
  -5   2   6         54.65         46.74         0.79 o
  -4   2   6        367.45        333.85         3.70 o
  -3   2   6        149.42        144.45         1.57 o
  -2   2   6         33.72         30.55         1.10 o
  -1   2   6       1304.40       1313.03        11.88 o
   0   2   6         24.96         23.29         1.14 o
   1   2   6        125.89        118.41         1.63 o
   2   2   6        217.75        202.53         1.58 o
   3   2   6          9.15          7.85         0.44 o
   4   2   6         29.31         28.45         0.70 o
   5   2   6          8.01          9.39         0.44 o
   6   2   6        152.90        153.46         1.78 o
  -9   3   6        127.04        123.18         1.82 o
  -8   3   6        265.65        277.25         2.25 o
  -7   3   6         15.49         14.90         0.60 o
  -6   3   6          2.93          1.59         0.45 o
  -5   3   6         55.56         52.25         1.20 o
  -4   3   6          2.56          3.60         0.54 o
  -3   3   6          3.39          2.87         0.58 o
  -2   3   6          7.06          7.55         0.96 o
  -1   3   6         28.86         29.23         1.16 o
   0   3   6          0.77          1.05         0.32 o
   1   3   6         33.85         34.04         0.64 o
   2   3   6         36.88         37.96         0.72 o
   3   3   6          0.06         -0.08         0.36 o
   4   3   6          5.72          5.30         0.44 o
   5   3   6          2.66          3.30         0.39 o
  -9   4   6         71.91         76.78         1.68 o
  -8   4   6          0.43          0.21         0.49 o
  -7   4   6         50.47         49.90         0.86 o
  -6   4   6         59.64         56.93         0.97 o
  -5   4   6        252.18        239.85         2.84 o
  -4   4   6        302.33        290.76         2.32 o
  -3   4   6        137.17        130.34         1.33 o
  -2   4   6        671.54        636.17         4.38 o
  -1   4   6       1035.59        960.01         9.25 o
   0   4   6         21.16         18.86         0.68 o
   1   4   6        155.75        149.90         1.33 o
   2   4   6        247.38        243.73         2.13 o
   3   4   6          9.88          9.06         0.64 o
   4   4   6         63.26         65.27         1.08 o
   5   4   6          2.93          3.11         0.46 o
  -8   5   6         10.47         10.76         0.68 o
  -7   5   6         98.67        101.63         1.15 o
  -6   5   6         46.61         47.48         0.88 o
  -5   5   6         81.46         77.62         1.10 o
  -4   5   6        159.25        151.52         1.66 o
  -3   5   6          3.83          3.73         0.50 o
  -2   5   6        133.78        133.49         1.40 o
  -1   5   6         66.82         67.44         0.98 o
   0   5   6          6.13          5.18         0.51 o
   1   5   6         52.55         53.88         1.63 o
   2   5   6         36.35         32.63         0.80 o
   3   5   6         20.67         22.05         0.64 o
   4   5   6          9.66         10.02         0.91 o
  -7   6   6          0.30          0.46         0.39 o
  -6   6   6         18.58         18.75         0.59 o
  -5   6   6         77.65         74.20         1.13 o
  -4   6   6          0.08          0.60         0.50 o
  -3   6   6          2.34          1.91         0.51 o
  -2   6   6         15.80         17.83         0.69 o
  -1   6   6         25.44         26.05         0.72 o
   0   6   6          6.94          6.70         0.54 o
   1   6   6         11.87         12.36         0.54 o
   2   6   6         20.87         19.20         0.57 o
  -6   7   6          3.23          2.64         0.43 o
  -5   7   6         16.69         18.62         0.64 o
  -4   7   6         73.80         78.44         1.11 o
  -3   7   6          6.33          6.31         0.82 o
  -2   7   6        268.94        278.54         2.53 o
  -1   7   6         70.18         71.50         1.03 o
   0   7   6         13.15         14.59         0.67 o
   1   7   6          9.64         12.95         0.78 o
  -4   8   6          1.89          3.37         0.78 o
  -3   8   6          8.35          8.67         0.71 o
  -2   8   6         10.88         12.30         0.78 o
  -2 -10   7         96.33        103.70         1.24 o
  -1 -10   7         33.87         32.24         0.90 o
   0 -10   7         35.20         29.87         1.10 o
   1 -10   7        128.04        143.27         2.11 o
   2 -10   7         44.85         46.82         1.23 o
   3 -10   7          5.10          4.98         0.58 o
   4 -10   7          4.93          4.90         0.45 o
  -4  -9   7          7.20          7.53         0.59 o
  -3  -9   7         15.47         18.02         1.23 o
  -2  -9   7         33.80         37.67         0.98 o
  -1  -9   7          2.85          1.01         0.51 o
   0  -9   7         43.60         42.66         1.36 o
   1  -9   7         28.54         23.96         2.29 o
   2  -9   7          1.23          1.72         0.57 o
   3  -9   7          2.65          2.85         0.51 o
   4  -9   7         46.13         48.27         0.95 o
   5  -9   7         77.59         84.28         1.75 o
  -5  -8   7         48.37         55.79         1.18 o
  -4  -8   7         61.88         67.97         1.94 o
  -3  -8   7          0.61          1.00         0.62 o
  -2  -8   7        112.52        118.33         1.59 o
  -1  -8   7         11.83         14.05         0.57 o
   0  -8   7        100.36         94.08         1.23 o
   1  -8   7         69.38         73.18         1.28 o
   2  -8   7         15.00         15.31         1.12 o
   3  -8   7         62.25         61.50         0.83 o
   4  -8   7         87.72         94.18         1.04 o
   5  -8   7          3.68          3.66         0.44 o
   6  -8   7         80.97         94.90         2.07 o
  -6  -7   7          3.08          3.52         0.62 o
  -5  -7   7         12.43         12.37         0.78 o
  -4  -7   7          2.36          2.48         0.49 o
  -3  -7   7        182.77        177.05         1.71 o
  -2  -7   7         48.39         46.78         0.78 o
  -1  -7   7          2.97          2.76         0.39 o
   0  -7   7         74.60         70.28         1.16 o
   1  -7   7        296.51        272.50         2.34 o
   2  -7   7         61.64         56.09         1.09 o
   3  -7   7        263.64        242.72         2.71 o
   4  -7   7          0.33          0.60         0.36 o
   5  -7   7          0.48          1.03         0.52 o
   6  -7   7         36.52         42.60         1.55 o
   7  -7   7          0.39          0.26         0.78 o
  -7  -6   7          1.41          0.86         0.55 o
  -6  -6   7          0.65          1.13         0.50 o
  -5  -6   7         15.22         16.15         0.73 o
  -4  -6   7          0.20          0.20         0.49 o
  -3  -6   7        151.82        142.20         1.62 o
  -2  -6   7          9.45          9.04         0.58 o
  -1  -6   7         17.62         19.76         0.61 o
   0  -6   7         14.40         14.29         0.60 o
   1  -6   7         24.14         25.18         1.21 o
   2  -6   7        114.89        108.67         1.24 o
   3  -6   7        210.79        211.82         2.95 o
   4  -6   7        428.60        413.05         3.27 o
   5  -6   7          4.36          4.14         0.79 o
   6  -6   7         62.91         63.59         0.87 o
   7  -6   7         48.23         59.89         2.40 o
  -7  -5   7         15.99         18.13         1.17 o
  -6  -5   7          6.27          6.99         0.64 o
  -5  -5   7        343.68        340.47         4.01 o
  -4  -5   7        234.65        215.75         2.01 o
  -3  -5   7        712.61        689.18         5.59 o
  -2  -5   7        360.65        337.56         3.02 o
  -1  -5   7        115.65        118.56         1.81 o
   0  -5   7        242.25        230.80         2.46 o
   1  -5   7        451.76        419.37         5.41 o
   2  -5   7        307.81        287.84         3.05 o
   3  -5   7        118.18        116.15         1.73 o
   4  -5   7        178.26        167.30         1.58 o
   5  -5   7         25.02         23.35         0.66 o
   6  -5   7        106.65        116.10         1.10 o
   7  -5   7         81.31         83.36         1.58 o
  -8  -4   7        119.18        121.70         2.20 o
  -7  -4   7         10.97         12.21         0.68 o
  -6  -4   7         36.80         36.74         0.99 o
  -5  -4   7         45.55         43.06         1.07 o
  -4  -4   7         69.78         64.76         1.16 o
  -3  -4   7        135.42        123.06         1.87 o
  -2  -4   7        158.10        154.04         2.32 o
  -1  -4   7         28.29         30.03         1.00 o
   0  -4   7          2.63          1.43         0.50 o
   1  -4   7        150.19        144.02         1.87 o
   2  -4   7        114.95        108.20         2.23 o
   3  -4   7         98.44         91.94         1.49 o
   4  -4   7        375.48        370.47         2.71 o
   5  -4   7          3.59          3.98         0.44 o
   6  -4   7         16.95         16.17         0.55 o
   7  -4   7          5.83          4.48         0.72 o
  -8  -3   7         16.15         15.52         0.68 o
  -7  -3   7          1.12          0.55         0.49 o
  -6  -3   7         55.26         49.89         1.06 o
  -5  -3   7       1063.16       1003.16         6.61 o
  -4  -3   7        265.63        249.27         2.24 o
  -3  -3   7        246.44        237.10         2.73 o
  -2  -3   7        805.70        806.49         8.33 o
  -1  -3   7        281.29        299.68         3.31 o
   0  -3   7        560.51        542.67         5.08 o
   1  -3   7        609.22        598.45         6.93 o
   2  -3   7         51.85         52.36         2.31 o
   3  -3   7        529.56        502.62         5.17 o
   4  -3   7        249.92        241.45         2.35 o
   5  -3   7         22.79         23.52         0.64 o
   6  -3   7        331.52        337.17         2.65 o
   7  -3   7         18.88         22.23         0.63 o
  -9  -2   7          3.84          5.70         0.91 o
  -8  -2   7        201.57        211.52         4.47 o
  -7  -2   7        113.93        108.68         1.54 o
  -6  -2   7        220.22        217.27         1.79 o
  -5  -2   7        426.92        409.41         3.29 o
  -4  -2   7         21.37         20.60         0.69 o
  -3  -2   7        495.20        473.13         5.23 o
  -2  -2   7        525.88        495.90         6.20 o
  -1  -2   7        131.26        140.43         1.80 o
   0  -2   7        207.92        195.81         2.82 o
   1  -2   7        447.68        434.95         6.32 o
   2  -2   7         36.36         38.07         1.19 o
   3  -2   7        135.57        134.72         1.35 o
   4  -2   7         31.40         31.82         1.05 o
   5  -2   7        124.71        126.85         1.34 o
   6  -2   7        278.37        285.90         2.32 o
   7  -2   7         21.36         23.24         1.30 o
  -9  -1   7          0.47          1.42         0.65 o
  -8  -1   7         52.16         53.65         1.32 o
  -7  -1   7         77.95         73.95         0.96 o
  -6  -1   7         22.99         20.14         0.57 o
  -5  -1   7          0.79          0.18         0.34 o
  -4  -1   7         24.54         23.49         0.95 o
  -3  -1   7         61.68         66.59         1.91 o
  -2  -1   7          0.64          0.88         0.53 o
  -1  -1   7          0.02         -0.35         0.52 o
   0  -1   7         34.86         39.49         2.33 o
   1  -1   7         27.21         31.54         1.10 o
   2  -1   7         12.56         10.83         0.67 o
   3  -1   7        277.09        260.17         2.18 o
   4  -1   7        251.32        246.65         2.11 o
   5  -1   7          0.18          0.11         0.39 o
   6  -1   7         28.53         31.26         0.66 o
  -9   0   7          0.38          1.17         0.78 o
  -8   0   7         49.47         53.36         0.83 o
  -7   0   7          3.44          4.40         0.44 o
  -6   0   7        425.82        412.22         3.78 o
  -5   0   7       1010.04        987.30         5.95 o
  -4   0   7         21.41         22.21         1.07 o
  -3   0   7        468.82        442.35         3.71 o
  -2   0   7        185.26        169.09         2.16 o
  -1   0   7          5.26          5.44         1.29 o
   0   0   7        350.32        325.57         3.50 o
   1   0   7        236.70        218.84         2.68 o
   2   0   7         17.11         16.17         0.95 o
   3   0   7        416.12        402.30         2.96 o
   4   0   7        117.75        116.80         1.28 o
   5   0   7         58.86         59.27         0.91 o
   6   0   7        269.88        290.06         2.27 o
  -9   1   7        103.87        118.34         2.46 o
  -8   1   7        302.50        319.01         2.50 o
  -7   1   7          1.44          1.13         0.36 o
  -6   1   7        176.14        172.50         2.20 o
  -5   1   7         92.91         92.75         0.99 o
  -4   1   7         15.73         18.65         0.79 o
  -3   1   7        261.13        235.48         3.14 o
  -2   1   7         18.48         15.28         1.42 o
  -1   1   7          8.66          8.08         0.73 o
   0   1   7         52.03         43.85         1.07 o
   1   1   7         53.22         55.21         1.00 o
   2   1   7        116.28        115.19         1.47 o
   3   1   7          1.94          0.89         0.32 o
   4   1   7         19.53         17.76         1.40 o
   5   1   7        188.58        194.90         1.72 o
   6   1   7         36.52         33.35         0.70 o
  -9   2   7          8.43          7.38         0.78 o
  -8   2   7         38.80         39.87         0.72 o
  -7   2   7         78.34         79.79         0.94 o
  -6   2   7        112.55        106.92         1.12 o
  -5   2   7         83.40         78.97         1.06 o
  -4   2   7          2.63          3.62         0.88 o
  -3   2   7         30.62         27.96         0.99 o
  -2   2   7         68.89         66.45         1.81 o
  -1   2   7          0.35          0.29         0.66 o
   0   2   7         27.73         27.01         0.87 o
   1   2   7         13.49         10.99         0.59 o
   2   2   7         71.51         69.74         1.09 o
   3   2   7         92.64         88.50         1.03 o
   4   2   7         92.43         94.86         1.18 o
   5   2   7        102.61        106.98         1.09 o
  -9   3   7         81.22         93.35         1.81 o
  -8   3   7        324.20        338.42         2.57 o
  -7   3   7         24.54         26.07         1.01 o
  -6   3   7        195.10        194.00         1.79 o
  -5   3   7        118.05        113.18         2.77 o
  -4   3   7          2.47          3.25         0.41 o
  -3   3   7         28.05         25.94         0.65 o
  -2   3   7        231.09        216.53         2.30 o
  -1   3   7         93.92         86.05         1.40 o
   0   3   7          1.04          1.61         0.39 o
   1   3   7          2.78          3.01         0.49 o
   2   3   7         53.13         54.71         0.84 o
   3   3   7         51.79         53.39         0.83 o
   4   3   7          2.51          3.67         0.52 o
   5   3   7         54.78         57.62         1.55 o
  -8   4   7         29.38         32.71         1.06 o
  -7   4   7          2.03          1.99         0.37 o
  -6   4   7          6.24          5.80         0.46 o
  -5   4   7         10.66          9.25         0.53 o
  -4   4   7          2.83          2.48         1.01 o
  -3   4   7          0.08          0.67         0.39 o
  -2   4   7         54.47         50.07         0.96 o
  -1   4   7         75.26         70.32         1.09 o
   0   4   7          0.01         -0.35         0.44 o
   1   4   7         21.30         20.84         0.95 o
   2   4   7         22.72         21.49         0.68 o
   3   4   7          0.21          0.03         0.37 o
   4   4   7          0.01          0.01         0.45 o
  -8   5   7        198.05        199.78         3.37 o
  -7   5   7          0.02          0.24         0.34 o
  -6   5   7         38.24         39.10         0.77 o
  -5   5   7        131.97        129.96         1.49 o
  -4   5   7          1.36          1.27         0.50 o
  -3   5   7         38.41         38.80         0.91 o
  -2   5   7         10.56         12.00         0.72 o
  -1   5   7         12.65         13.77         0.93 o
   0   5   7         39.05         39.91         0.93 o
   1   5   7          0.02          0.36         0.38 o
   2   5   7         61.11         60.18         0.74 o
   3   5   7         50.04         55.44         1.55 o
  -7   6   7         21.71         24.52         0.81 o
  -6   6   7        126.12        127.76         1.81 o
  -5   6   7          0.55         -0.07         0.72 o
  -4   6   7         37.23         37.57         0.88 o
  -3   6   7         35.18         35.02         0.86 o
  -2   6   7          1.49          1.32         0.46 o
  -1   6   7         14.98         15.29         0.68 o
   0   6   7         16.62         17.96         0.64 o
   1   6   7         12.78         11.19         0.55 o
  -5   7   7          4.07          3.55         0.50 o
  -4   7   7          0.27          0.05         0.43 o
  -3   7   7          2.84          3.11         0.39 o
  -2   7   7          5.39          5.74         0.43 o
  -1   7   7          0.51          0.39         0.52 o
  -1 -10   8         30.16         33.40         1.29 o
   0 -10   8        104.47        109.40         2.33 o
   1 -10   8         21.88         24.86         1.42 o
   2 -10   8         47.13         46.22         0.99 o
   3 -10   8         92.15         97.31         1.14 o
  -3  -9   8          5.92          5.70         0.91 o
  -2  -9   8          1.71          2.83         0.49 o
  -1  -9   8         82.23         84.03         1.56 o
   0  -9   8        345.52        343.97         3.67 o
   1  -9   8         28.23         25.77         0.82 o
   2  -9   8        189.71        201.43         1.66 o
   3  -9   8        125.25        128.25         1.54 o
   4  -9   8         29.25         33.86         0.76 o
  -4  -8   8          1.27          0.52         0.78 o
  -3  -8   8          6.85          7.69         0.71 o
  -2  -8   8          8.67          9.98         0.49 o
  -1  -8   8         64.24         58.05         1.10 o
   0  -8   8         12.24         10.24         0.51 o
   1  -8   8          5.14          4.95         0.55 o
   2  -8   8          1.98          3.25         0.51 o
   3  -8   8          3.19          3.97         0.37 o
   4  -8   8          6.95          5.24         0.40 o
   5  -8   8          1.41          1.43         0.36 o
  -5  -7   8          0.73          0.89         0.58 o
  -4  -7   8         26.82         28.02         0.70 o
  -3  -7   8        148.25        149.84         1.52 o
  -2  -7   8          0.68          0.61         0.36 o
  -1  -7   8        358.30        342.22         4.62 o
   0  -7   8        346.71        325.41         3.20 o
   1  -7   8         36.45         30.72         0.79 o
   2  -7   8        230.97        229.70         2.48 o
   3  -7   8        145.67        144.34         1.78 o
   4  -7   8         46.93         46.02         0.80 o
   5  -7   8         75.50         80.55         0.88 o
   6  -7   8         10.04         11.06         0.54 o
  -6  -6   8        141.19        157.82         1.97 o
  -5  -6   8          0.26          0.30         0.45 o
  -4  -6   8         10.34          9.69         0.57 o
  -3  -6   8          0.97          0.68         0.46 o
  -2  -6   8         31.46         26.30         0.82 o
  -1  -6   8        461.12        428.90         4.02 o
   0  -6   8        135.44        125.93         1.56 o
   1  -6   8         31.36         27.19         0.79 o
   2  -6   8        344.33        325.21         4.68 o
   3  -6   8          1.68          1.73         0.58 o
   4  -6   8        238.69        245.31         2.22 o
   5  -6   8         88.83         96.96         1.00 o
   6  -6   8          2.66          2.43         0.30 o
  -7  -5   8          0.11          0.70         0.43 o
  -6  -5   8          1.80          1.73         0.45 o
  -5  -5   8          5.05          5.69         0.54 o
  -4  -5   8          0.85          0.43         0.43 o
  -3  -5   8        119.81        118.83         2.01 o
  -2  -5   8         14.25         14.81         0.63 o
  -1  -5   8         36.31         36.25         0.99 o
   0  -5   8          7.01          6.40         0.53 o
   1  -5   8          0.10         -0.19         0.47 o
   2  -5   8        330.72        328.49         3.49 o
   3  -5   8         77.31         72.45         1.37 o
   4  -5   8        106.45        104.13         1.20 o
   5  -5   8          6.63          7.26         0.37 o
   6  -5   8          2.19          2.38         0.32 o
  -7  -4   8         30.77         37.43         1.75 o
  -6  -4   8         34.68         34.83         0.94 o
  -5  -4   8          0.40         -0.49         0.49 o
  -4  -4   8         61.00         56.60         1.12 o
  -3  -4   8          0.91          1.27         0.46 o
  -2  -4   8        147.45        135.41         1.55 o
  -1  -4   8        575.65        537.03         5.37 o
   0  -4   8        173.81        160.28         1.76 o
   1  -4   8         62.93         66.72         1.28 o
   2  -4   8        131.71        128.75         1.79 o
   3  -4   8         97.58         92.89         1.49 o
   4  -4   8        132.17        138.20         1.57 o
   5  -4   8        102.50        106.70         1.17 o
   6  -4   8          3.49          3.29         0.39 o
  -8  -3   8         19.60         20.71         0.97 o
  -7  -3   8         22.02         28.15         1.97 o
  -6  -3   8         30.03         34.37         1.79 o
  -5  -3   8          0.10         -0.35         0.35 o
  -4  -3   8        160.33        156.34         1.32 o
  -3  -3   8        140.16        134.77         1.87 o
  -2  -3   8        104.45         96.04         1.55 o
  -1  -3   8        482.47        480.55         5.31 o
   0  -3   8        305.42        300.65         6.21 o
   1  -3   8         47.43         48.29         1.40 o
   2  -3   8         11.07         12.56         1.17 o
   3  -3   8        118.85        117.78         1.24 o
   4  -3   8         85.98         86.51         1.05 o
   5  -3   8          3.03          2.84         0.39 o
   6  -3   8          2.06          1.37         0.31 o
  -8  -2   8         71.65         65.85         1.04 o
  -7  -2   8          4.73          5.22         0.57 o
  -6  -2   8        122.38        121.42         1.26 o
  -5  -2   8         36.25         37.99         0.72 o
  -4  -2   8        240.31        236.84         1.79 o
  -3  -2   8        101.03        102.03         1.37 o
  -2  -2   8         41.81         41.83         1.37 o
  -1  -2   8        810.01        830.82        10.28 o
   0  -2   8         70.23         69.82         1.84 o
   1  -2   8        322.88        334.40         4.07 o
   2  -2   8        263.07        264.29         2.86 o
   3  -2   8          6.36          7.99         0.48 o
   4  -2   8        198.27        203.08         1.80 o
   5  -2   8         23.45         23.05         0.64 o
   6  -2   8         12.87         12.16         0.48 o
  -8  -1   8         26.18         29.48         0.84 o
  -7  -1   8        139.99        147.32         1.40 o
  -6  -1   8        110.07        111.36         1.19 o
  -5  -1   8         10.70         10.08         0.42 o
  -4  -1   8        137.29        132.26         1.59 o
  -3  -1   8         45.05         45.19         0.90 o
  -2  -1   8        562.99        559.92         7.21 o
   1  -1   8        125.65        131.24         1.68 o
   2  -1   8         96.01         93.93         1.53 o
   3  -1   8          0.52          0.41         0.33 o
   4  -1   8         62.65         66.01         1.05 o
   5  -1   8          4.57          5.26         0.39 o
   6  -1   8         50.16         50.03         0.70 o
  -8   0   8          0.50          0.83         0.34 o
  -7   0   8          5.56          7.14         0.47 o
  -6   0   8          0.75          1.50         0.35 o
  -5   0   8         40.45         43.47         0.72 o
  -4   0   8          5.02          6.47         0.50 o
  -3   0   8        227.04        226.16         2.51 o
   0   0   8         44.00         45.79         1.31 o
   1   0   8        240.27        238.28         2.43 o
   2   0   8          1.16          1.47         0.56 o
   3   0   8        115.64        113.56         1.35 o
   4   0   8         56.38         57.12         0.85 o
   5   0   8          5.18          4.82         0.38 o
  -8   1   8          0.10          0.09         0.34 o
  -7   1   8        128.03        130.98         1.20 o
  -6   1   8        102.71        104.37         1.15 o
  -5   1   8         12.06         10.45         0.49 o
  -4   1   8        225.89        216.92         4.08 o
  -3   1   8         12.16         11.24         0.87 o
  -2   1   8        422.78        418.58         6.99 o
  -1   1   8        610.69        615.93         6.09 o
   0   1   8          0.15         -0.26         0.54 o
   1   1   8        136.50        131.45         1.67 o
   2   1   8        207.65        201.74         2.46 o
   3   1   8         23.35         24.24         0.64 o
   4   1   8        141.64        148.07         1.41 o
   5   1   8          0.51          0.91         0.29 o
  -8   2   8         20.25         23.68         0.54 o
  -7   2   8         74.11         79.16         0.88 o
  -6   2   8         50.72         53.19         0.89 o
  -5   2   8        282.22        275.72         3.25 o
  -4   2   8        109.77        108.78         1.23 o
  -3   2   8          4.44         10.75         1.42 o
  -2   2   8        749.61        750.92         8.28 o
  -1   2   8        983.21        968.52         9.12 o
   0   2   8          6.11          6.85         0.82 o
   1   2   8         52.87         59.60         0.98 o
   2   2   8         35.95         37.10         0.71 o
   3   2   8          0.42          0.76         0.47 o
   4   2   8          7.25          9.17         0.43 o
  -8   3   8         14.28         16.32         0.97 o
  -7   3   8          0.03          0.86         0.34 o
  -6   3   8         10.02         10.08         0.47 o
  -5   3   8         15.13         12.15         0.52 o
  -4   3   8          2.74          2.00         0.43 o
  -3   3   8         95.21         90.61         1.09 o
  -2   3   8         92.67         86.19         1.32 o
  -1   3   8        141.48        134.86         1.89 o
   0   3   8         45.87         42.08         0.92 o
   1   3   8          7.52          7.01         0.38 o
   2   3   8         67.34         63.50         0.89 o
   3   3   8          0.59         -0.05         0.39 o
  -7   4   8         19.32         21.53         0.64 o
  -6   4   8          0.40         -0.14         0.36 o
  -5   4   8        111.03        112.18         1.38 o
  -4   4   8         52.24         53.22         0.98 o
  -3   4   8         17.26         17.74         0.67 o
  -2   4   8        195.98        200.34         2.06 o
  -1   4   8        120.61        121.05         1.47 o
   0   4   8          4.88          5.06         0.80 o
   1   4   8         40.18         42.29         1.06 o
   2   4   8          0.46          0.56         0.41 o
  -6   5   8          0.87          0.74         0.38 o
  -5   5   8          3.17          2.06         0.49 o
  -4   5   8          0.64          0.67         0.71 o
  -3   5   8         32.46         32.81         0.80 o
  -2   5   8         35.66         24.41         1.88 o
  -1   5   8          0.71          1.48         0.41 o
   0   5   8          2.52          2.49         0.42 o
   1   5   8          1.27          1.01         0.52 o
  -5   6   8         16.32         15.54         0.59 o
  -4   6   8         28.31         26.42         1.01 o
  -3   6   8          5.64          4.95         0.39 o
  -2   6   8          9.43          9.34         0.84 o
  -1   6   8         10.76         10.23         0.52 o
  -1  -9   9          1.74          2.55         0.42 o
   0  -9   9         39.81         36.36         0.82 o
   1  -9   9         29.57         36.82         0.84 o
   2  -9   9          9.79          9.77         0.60 o
   3  -9   9          0.15          0.21         0.43 o
  -4  -8   9         58.15         59.56         1.68 o
  -3  -8   9         43.97         45.13         0.73 o
  -2  -8   9        143.70        153.39         2.10 o
  -1  -8   9         14.59         16.02         0.56 o
   0  -8   9        125.76        122.55         2.88 o
   1  -8   9        251.22        253.97         2.61 o
   2  -8   9          0.03         -0.44         0.44 o
   3  -8   9        123.19        131.36         1.30 o
   4  -8   9         63.67         64.45         0.83 o
  -5  -7   9         18.73         19.04         0.77 o
  -4  -7   9          6.69          6.76         0.40 o
  -3  -7   9          9.63          7.34         0.45 o
  -2  -7   9         18.44         17.86         0.77 o
  -1  -7   9         42.07         39.05         0.98 o
   0  -7   9          0.23          0.75         0.49 o
   1  -7   9          7.82          8.86         0.66 o
   2  -7   9          1.89          2.42         0.51 o
   3  -7   9          6.08          6.11         0.40 o
   4  -7   9          9.35          8.93         0.70 o
   5  -7   9         21.42         21.98         0.54 o
  -6  -6   9         15.82         16.86         0.52 o
  -5  -6   9         22.71         22.96         0.72 o
  -4  -6   9          0.14         -0.03         0.47 o
  -3  -6   9        191.51        190.13         2.06 o
  -2  -6   9         95.81         96.17         1.73 o
  -1  -6   9         19.42         21.06         1.08 o
   0  -6   9        355.75        340.20         4.37 o
   1  -6   9        320.37        314.91         2.75 o
   2  -6   9         65.73         64.20         1.40 o
   3  -6   9          4.35          5.34         0.83 o
   4  -6   9        134.94        137.00         1.38 o
   5  -6   9         56.94         60.98         1.01 o
  -6  -5   9         35.78         41.18         1.22 o
  -5  -5   9        397.12        405.81         3.79 o
  -4  -5   9         60.90         65.60         1.14 o
  -3  -5   9        446.56        438.74         4.84 o
  -2  -5   9        591.03        575.13         9.88 o
  -1  -5   9          0.61          1.76         0.54 o
   0  -5   9        243.68        224.53         2.26 o
   1  -5   9        456.09        431.36         5.17 o
   2  -5   9         20.40         21.89         0.96 o
   3  -5   9        352.81        350.71         2.99 o
   4  -5   9          1.05          6.00         0.38 o
   5  -5   9         14.21         15.83         0.59 o
  -7  -4   9          1.73          1.10         0.58 o
  -6  -4   9         54.81         55.54         1.01 o
  -5  -4   9         28.53         27.52         1.14 o
  -4  -4   9         76.01         75.55         1.23 o
  -3  -4   9        166.64        167.43         1.79 o
  -2  -4   9          1.01          1.10         0.57 o
  -1  -4   9          4.87          6.01         0.58 o
   0  -4   9         22.87         25.06         0.82 o
   1  -4   9         80.32         76.46         1.37 o
   2  -4   9        376.49        379.59         4.34 o
   3  -4   9        124.09        124.82         1.40 o
   4  -4   9          4.60          3.89         0.43 o
   5  -4   9          0.20          0.14         0.34 o
  -7  -3   9         32.87         34.24         0.82 o
  -6  -3   9         85.65         91.77         1.36 o
  -5  -3   9         10.10          9.45         0.62 o
  -4  -3   9         19.91         17.65         0.48 o
  -3  -3   9        312.57        302.53         2.87 o
  -2  -3   9        217.00        213.73         3.21 o
  -1  -3   9         86.73         84.33         2.60 o
   0  -3   9        254.05        239.98         2.70 o
   1  -3   9        445.55        448.53         5.17 o
   2  -3   9         49.99         54.28         1.51 o
   3  -3   9         83.79         85.69         1.13 o
   4  -3   9          1.28          1.49         0.33 o
   5  -3   9        104.39        107.87         1.42 o
  -8  -2   9        119.99        126.80         1.60 o
  -7  -2   9         18.59         16.60         0.62 o
  -6  -2   9         12.62         13.39         0.46 o
  -5  -2   9          1.60          1.68         0.41 o
  -4  -2   9          1.17          2.26         0.30 o
  -3  -2   9         44.35         39.98         1.15 o
  -2  -2   9          0.57          0.90         0.55 o
   1  -2   9          0.42          0.58         0.68 o
   2  -2   9         23.05         21.38         0.97 o
   3  -2   9        121.20        130.10         1.28 o
   4  -2   9         11.16         10.70         0.43 o
   5  -2   9          0.37          0.73         0.34 o
  -8  -1   9         68.20         68.97         1.14 o
  -7  -1   9         44.36         43.19         0.71 o
  -6  -1   9          4.53          4.55         0.40 o
  -5  -1   9          0.61          1.02         0.32 o
  -4  -1   9         45.77         44.22         1.05 o
  -3  -1   9        217.92        224.49         4.73 o
   1  -1   9        176.66        179.79         2.61 o
   2  -1   9         14.63         14.91         0.76 o
   3  -1   9         19.95         22.32         1.07 o
   4  -1   9          6.12          6.39         0.39 o
   5  -1   9        117.73        123.18         1.26 o
  -8   0   9        264.87        277.26         3.07 o
  -7   0   9         41.55         40.35         0.70 o
  -6   0   9         29.52         30.75         0.61 o
  -5   0   9         49.02         53.57         0.75 o
  -4   0   9         77.05         75.77         1.34 o
  -3   0   9        335.33        340.51         5.57 o
   1   0   9         55.38         55.53         1.15 o
   2   0   9         60.71         66.99         0.87 o
   3   0   9          3.66          4.64         0.50 o
   4   0   9          1.54          1.90         0.57 o
  -8   1   9         11.50         11.40         0.38 o
  -7   1   9          4.91          5.38         0.39 o
  -6   1   9          8.76          7.01         0.38 o
  -5   1   9          5.07          4.21         0.39 o
  -4   1   9         28.92         28.52         0.99 o
  -3   1   9          0.20          0.60         0.72 o
  -2   1   9          0.45          1.55         1.17 o
   0   1   9         14.68         13.48         1.10 o
   1   1   9         12.31         13.51         1.20 o
   2   1   9          0.01          0.03         0.31 o
   3   1   9          4.72          5.40         0.38 o
   4   1   9          5.23          5.32         0.31 o
  -7   2   9          1.81          1.76         0.41 o
  -6   2   9         12.77         13.73         0.47 o
  -5   2   9         34.72         35.34         0.99 o
  -4   2   9         32.25         33.62         0.81 o
  -3   2   9        293.45        291.15         3.61 o
  -2   2   9          1.73          1.30         0.97 o
  -1   2   9         49.27         51.36         1.60 o
   0   2   9        240.20        252.18         2.73 o
   1   2   9          0.37          1.08         0.39 o
   2   2   9         60.37         60.89         0.79 o
   3   2   9          0.68          1.64         0.31 o
  -7   3   9         27.79         24.98         0.65 o
  -6   3   9         32.88         38.25         0.64 o
  -5   3   9         10.96         10.39         0.49 o
  -4   3   9         80.62         85.81         1.14 o
  -3   3   9        198.41        202.56         3.68 o
  -2   3   9         20.74         22.22         0.90 o
  -1   3   9        250.04        249.18         2.31 o
   0   3   9         92.95        103.19         1.28 o
   1   3   9          6.40          6.48         0.49 o
   2   3   9         20.63         23.10         0.60 o
  -6   4   9          9.64         10.84         0.40 o
  -5   4   9          7.10          6.75         0.64 o
  -4   4   9          1.87          1.61         0.39 o
  -3   4   9         67.43         58.61         0.89 o
  -2   4   9         11.35          8.84         0.78 o
  -1   4   9         48.41         40.49         0.79 o
   0   4   9          0.37          1.21         0.33 o
   1   4   9          0.80          0.78         0.39 o
  -5   5   9         12.18          9.96         0.43 o
  -4   5   9         43.89         47.14         1.10 o
  -3   5   9        197.48        186.20         5.18 o
  -2   5   9          1.52          1.81         0.39 o
  -1   5   9        189.21        173.62         2.33 o
  -3  -8  10          0.22          0.00         0.65 o
  -2  -8  10         15.59         17.48         1.04 o
  -1  -8  10          7.46          7.00         0.42 o
   0  -8  10         55.09         52.68         0.91 o
   1  -8  10          0.34          1.42         0.42 o
   2  -8  10         45.60         49.07         0.67 o
   3  -8  10          4.55          4.40         0.29 o
  -4  -7  10         83.45         88.14         2.91 o
  -3  -7  10         85.60         85.07         2.56 o
  -2  -7  10         45.59         48.31         1.09 o
  -1  -7  10        119.50        127.32         1.82 o
   0  -7  10          2.00          1.10         0.36 o
   1  -7  10         44.97         44.86         0.93 o
   2  -7  10        116.06        117.75         1.73 o
   3  -7  10          0.80          0.40         0.27 o
   4  -7  10         92.29         96.82         0.89 o
  -5  -6  10         27.22         25.14         0.78 o
  -4  -6  10         36.56         36.20         0.79 o
  -3  -6  10          5.04          5.14         0.45 o
  -2  -6  10          0.12         -0.19         0.55 o
  -1  -6  10          0.76          1.42         0.55 o
   0  -6  10          6.44          4.92         0.49 o
   1  -6  10         30.72         28.65         1.03 o
   2  -6  10          7.89          7.15         0.53 o
   3  -6  10         43.56         42.08         0.64 o
   4  -6  10          3.14          2.60         0.36 o
  -6  -5  10         85.65         88.29         1.23 o
  -5  -5  10         12.92         13.44         0.52 o
  -4  -5  10         18.03         16.10         0.57 o
  -3  -5  10         29.54         30.11         0.84 o
  -2  -5  10         43.39         43.06         1.19 o
  -1  -5  10        195.97        192.95         2.60 o
   0  -5  10          1.31          0.86         0.53 o
   1  -5  10        324.00        323.26         3.75 o
   2  -5  10        154.80        156.87         1.80 o
   3  -5  10         60.42         64.64         0.90 o
   4  -5  10        445.39        463.08         4.11 o
  -6  -4  10        149.94        157.28         1.66 o
  -5  -4  10         29.23         31.71         0.82 o
  -4  -4  10        540.22        540.51         5.01 o
  -3  -4  10          6.32          5.72         0.49 o
  -2  -4  10         71.16         71.73         1.46 o
  -1  -4  10        335.80        352.28         4.20 o
   0  -4  10          0.06          0.64         0.53 o
   1  -4  10        106.02        105.01         2.52 o
   2  -4  10        132.95        131.60         1.37 o
   3  -4  10        110.72        110.47         1.20 o
   4  -4  10        143.67        152.60         1.76 o
  -7  -3  10         54.04         56.39         1.01 o
  -6  -3  10         14.80         12.83         0.54 o
  -5  -3  10        173.67        176.19         1.96 o
  -4  -3  10        319.46        323.09         3.15 o
  -3  -3  10         80.63         80.57         1.23 o
  -2  -3  10          0.08          0.39         0.55 o
  -1  -3  10          5.33          5.44         0.78 o
   1  -3  10         18.82         21.60         2.85 o
   2  -3  10          2.35          2.43         0.34 o
   3  -3  10          9.78         10.04         0.56 o
   4  -3  10         36.28         39.96         0.62 o
  -7  -2  10         44.18         50.87         0.97 o
  -6  -2  10        118.41        122.06         1.49 o
  -5  -2  10        108.55        115.12         1.12 o
  -4  -2  10        180.44        187.09         1.58 o
  -3  -2  10          6.03          6.36         1.55 o
   1  -2  10        130.03        125.20         2.01 o
   2  -2  10        119.95        123.08         1.28 o
   3  -2  10          0.17          0.39         0.46 o
   4  -2  10        105.34        113.58         1.13 o
  -7  -1  10        202.28        216.61         2.52 o
  -6  -1  10          2.29          3.19         0.30 o
  -5  -1  10        173.90        180.61         2.37 o
  -4  -1  10        206.87        207.25         2.78 o
   1  -1  10        106.12        108.31         2.01 o
   2  -1  10         66.31         71.14         0.90 o
   3  -1  10          5.95          5.64         0.31 o
   4  -1  10         87.17         91.75         0.94 o
  -7   0  10          2.30          2.53         0.44 o
  -6   0  10          0.97          1.12         0.28 o
  -5   0  10         24.51         23.84         0.63 o
  -4   0  10         25.39         27.79         1.14 o
   1   0  10          0.29          1.04         0.78 o
   2   0  10         11.17         11.92         0.71 o
   3   0  10          0.18          0.48         0.30 o
  -7   1  10         86.55         92.09         1.17 o
  -6   1  10          0.21          0.30         0.30 o
  -5   1  10        180.52        179.22         1.69 o
  -4   1  10         13.36         15.28         1.04 o
   0   1  10          2.17          0.65         1.04 o
   1   1  10         38.38         42.23         0.72 o
   2   1  10        111.17        106.64         1.01 o
  -6   2  10         25.68         26.25         0.67 o
  -5   2  10         39.28         42.84         0.70 o
  -4   2  10         33.00         34.84         1.19 o
  -3   2  10         15.63         16.31         1.17 o
  -2   2  10         75.55         75.09         2.20 o
   0   2  10         10.05         11.16         0.55 o
   1   2  10         14.32         16.29         0.57 o
   2   2  10          5.20          3.50         0.39 o
  -5   3  10         69.81         66.89         0.96 o
  -4   3  10          4.31          4.52         0.39 o
  -3   3  10         54.80         52.60         0.88 o
  -2   3  10        404.53        384.90         3.73 o
  -1   3  10        144.03        138.28         1.94 o
   0   3  10          2.77          2.98         0.39 o
  -3   4  10         30.18         29.65         0.78 o
  -2   4  10         36.13         23.05         0.65 o
  -2  -7  11          1.38          0.52         0.52 o
  -1  -7  11          7.57          6.86         0.65 o
   0  -7  11          5.14          4.97         0.50 o
   1  -7  11          2.83          4.25         0.50 o
   2  -7  11          4.77          4.70         0.30 o
  -4  -6  11          4.27          5.44         0.65 o
  -3  -6  11         79.57         79.74         1.33 o
  -2  -6  11        123.40        128.68         3.82 o
  -1  -6  11          2.47          2.47         0.46 o
   0  -6  11         93.92        108.65         1.64 o
   1  -6  11        111.81        126.45         1.73 o
   2  -6  11          4.00          3.04         0.41 o
  -5  -5  11          3.21          4.18         0.40 o
  -4  -5  11          2.58          2.06         0.34 o
  -3  -5  11         17.25         21.33         1.81 o
  -2  -5  11         17.73         17.06         1.29 o
  -1  -5  11         16.44         19.16         1.17 o
   0  -5  11          7.69          8.67         0.78 o
   1  -5  11          8.79         10.62         0.84 o
   2  -5  11         86.61         85.41         1.10 o
   3  -5  11         31.95         31.73         0.57 o
  -5  -4  11        166.19        166.62         2.01 o
  -4  -4  11         17.11         17.31         0.64 o
  -3  -4  11        181.06        187.33         2.72 o
  -2  -4  11        110.92        114.65         1.69 o
  -1  -4  11         17.24         17.87         0.91 o
   1  -4  11         48.84         51.53         1.68 o
   2  -4  11        366.01        365.06         2.99 o
   3  -4  11         86.43         88.95         1.08 o
  -6  -3  11        102.02        109.09         1.42 o
  -5  -3  11         29.71         32.99         0.72 o
  -4  -3  11         60.31         60.56         0.97 o
  -3  -3  11         92.16         95.96         1.62 o
  -2  -3  11         53.93         59.17         1.55 o
   1  -3  11         18.49         18.26         1.04 o
   2  -3  11        345.03        357.18         2.91 o
   3  -3  11        280.01        286.72         2.77 o
  -6  -2  11         29.23         30.90         0.84 o
  -5  -2  11         54.04         55.83         1.38 o
  -4  -2  11         41.81         47.41         0.88 o
   2  -2  11         47.49         46.73         0.62 o
   3  -2  11          4.09          4.32         0.32 o
  -6  -1  11         32.79         34.31         1.04 o
  -5  -1  11        105.11        110.72         1.36 o
  -4  -1  11          1.10          0.52         0.65 o
   2  -1  11        259.97        258.42         2.46 o
  -6   0  11        231.86        250.64         3.24 o
  -5   0  11        117.49        121.30         1.36 o
  -5   1  11          0.02          0.09         0.26 o
  -2  -5  12         29.11         34.70         1.04 o
  -1  -5  12         89.92        107.20         1.94 o
  -3  -4  12          2.28          1.81         0.52 o
  -2  -4  12         96.06         99.05         1.81 o
                                                
